# Supplementary material for: Rhizoplane microbiome: niche-specific recruitment and plant defense priming against bacterial wilt disease
Source: Plant Physiol. 2026 Jul 8;201(3):kiag483. doi: 10.1093/plphys/kiag483 (PMC13418362; doi:10.1093/plphys/kiag483)
Supplement: kiag483_Supplementary_Data [file kiag483_supplementary_data.zip › Supplementary Tables.xlsx]

## Sheet: Table S1
Table S1 The primer sequences for Real-Time PCR in this study.
Related Pathway	Genes	Forward primer sequence (5'-3')	Reverse primer sequence (5'-3')
Salicylic acid (SA) signaling pathway	NtICS2	GTCGATGAATGGTTGCCAAGG	AGGAGGCTCGGATTTAAGCAAG
	NtNPR1	GCTATGATGCTGTGGTGAGTG	AGAGCACTCGTTGTCCACAC
	NtPR1	CCATGGCCCATTCTTCATTAGC	CATAGGAAGCAAGTGTGTTGTTCC
	NtTGA2	AGAATATGCCCGATGGTTGGAAG	ATAGTGTGCCAAGATACCGTCAAC
Jasmonic acid (JA) signaling pathway	NtAOC3	CACCTCCACCAACTCCAAGTCA	ACGGTCACGTTCATTGAGTTCG
	NtAOS	TTCCCGAGTTTCACAACAGC	CTGCTTGATCATTTGCTGCG
	NtJAO3	CATTTTCGAGGCTTGTCGCG	CCGTACCCTTCATACGTAATCGG
	NtLOX3	CTACCTAATGAGACGCCAGCG	CAGATAATTTCCTGGCGCCTG
Internal reference	GAPDH	TGGGTGTCAACGAGAAGGAA	TCTGGGTGGCAGTAAGGGA

## Sheet: Table S2
Table S2 PERMANOVA analysis based on the Bray Curtis distances showing the importance of plant compartment niche, BWD and sampling site for the whole bacterial (16S rRNA gene) and fungal (ITS) communities .
Microbial communities	Factor	Dfa	SumsOfSqsb	MeanSqsc	F.Model	R2	Pr(>F)d
Bactreial community	Niche	5	13.8218	2.76437	10.5426	0.2764	0.001
	BWD	1	1.35272	1.35272	3.94803	0.0270509	0.002
	Site	1	3.53935	3.53935	10.816	0.0707778	0.001
Fungal community	Niche	5	13.5502	2.71003	14.356	0.342168	0.001
	BWD	1	0.601417	0.601417	2.1898	0.0151869	0.009
	Site	1	2.77851	2.77851	10.7149	0.0701628	0.001
a degrees of freedom, b sum of squares, c mean sum of squares, d p-values are based on 999 permutations with subsequent Bonferroni correction.

## Sheet: Table S3
Table S3 PERMANOVA analysis based on the Bray Curtis distances showing the importance of BWD and sampling site for the bacterial communities in each compartment.
Niche	Factor	Df	SumsOfSqs	MeanSqs	F.Model	R2	Pr(>F)
Bulk soil	Site	1	1.22431	1.22431	16.5148	0.428791	0.001
	BWD	1	0.167751	0.167751	1.3732	0.0587512	0.196
Rhizosphere	Site	1	1.3118	1.3118	15.7887	0.417816	0.001
	BWD	1	0.216137	0.216137	1.62647	0.0688409	0.108
Rhizoplane	Site	1	0.778097	0.778097	3.91438	0.151051	0.007
	BWD	1	1.63474	1.63474	10.2273	0.31735	0.001
Root endosphere	Site	1	1.31616	1.31616	10.6085	0.325329	0.001
	BWD	1	0.521476	0.521476	3.25537	0.128898	0.019
Stem epidermis	Site	1	2.53945	2.53945	17.0124	0.436076	0.001
	BWD	1	0.858446	0.858446	3.80381	0.147413	0.012
Stem stele	Site	1	2.54939	2.54939	20.627	0.483895	0.001
	BWD	1	0.780487	0.780487	3.82593	0.148143	0.01

## Sheet: Table S4
Table S4 PERMANOVA analysis based on the Bray Curtis distances showing the importance of BWD and sampling site for the fungal communities in each compartment.
Niche	Factor	Df	SumsOfSqs	MeanSqs	F.Model	R2	Pr(>F)
Bulk soil	Site	1	0.951321	0.951321	7.08659	0.243638	0.001
	BWD	1	0.200423	0.200423	1.19034	0.0513292	0.206
Rhizosphere	Site	1	1.52147	1.52147	9.37735	0.298857	0.001
	BWD	1	0.416673	0.416673	1.96111	0.0818456	0.045
Rhizoplane	Site	1	1.41235	1.41235	9.97719	0.31201	0.001
	BWD	1	0.662681	0.662681	3.77307	0.146396	0.007
Root endosphere	Site	1	1.28478	1.28478	11.5011	0.343305	0.001
	BWD	1	0.298426	0.298426	1.90635	0.0797424	0.059
Stem epidermis	Site	1	0.693614	0.693614	4.39088	0.166379	0.001
	BWD	1	0.726258	0.726258	4.64112	0.174209	0.001
Stem stele	Site	1	1.0675	1.0675	6.61599	0.231199	0.001
	BWD	1	0.6694	0.6694	3.73036	0.144979	0.002

## Sheet: Table S5
Table S5 Differentially abundant analysis showing the enriched and depleted bacterial ASVs between diseased and healthy samples in six compartment niches.
ASV ID	Niches	Log2FC	Pvalue	Level	Mean_Diseased	Mean_Healthy	Doamin	Phylum	Class	Order	Family	Genus
ASV67	Bulk soil	6.302	1.23e-05	Enriched	0.112	0.001	Bacteria	Bacteroidota	Flavobacteriia	Flavobacteriales	Flavobacteriaceae	Flavobacterium
ASV121	Bulk soil	5.841	8.13e-05	Enriched	0.06	0.001	Bacteria	Bacteroidota	Flavobacteriia	Flavobacteriales	Flavobacteriaceae	Flavobacterium
ASV442	Bulk soil	5.835	0.000159886	Enriched	0.061	0.001	Bacteria	Bacteroidota	Flavobacteriia	Flavobacteriales	Weeksellaceae	Chryseobacterium
ASV13	Bulk soil	5.675	9.19e-06	Enriched	0.203	0.003	Bacteria	Pseudomonadota	Gammaproteobacteria	Xanthomonadales	Xanthomonadaceae	Stenotrophomonas
ASV313	Bulk soil	5.255	0.014658	Enriched	0.019	0	Bacteria	Bacteroidota	Flavobacteriia	Flavobacteriales	Flavobacteriaceae	Flavobacterium
ASV411	Bulk soil	5.217	8.84e-05	Enriched	0.063	0.002	Bacteria	Pseudomonadota	Oligoflexia	Bacteriovoracales	Bacteriovoracaceae	Bacteriovorax
ASV339	Bulk soil	5.156	2.46e-05	Enriched	0.017	0	Bacteria	Pseudomonadota	Alphaproteobacteria	Caulobacterales	Caulobacteraceae	Brevundimonas
ASV64	Bulk soil	4.392	1.74e-05	Enriched	0.048	0.002	Bacteria	Pseudomonadota	Gammaproteobacteria	Pseudomonadales	Pseudomonadaceae	Pseudomonas
ASV344	Bulk soil	4.206	0.00682731	Enriched	0.015	0	Bacteria	Pseudomonadota	Gammaproteobacteria	Burkholderiales	Oxalobacteraceae	Unassigned
ASV65	Bulk soil	4.051	0.0019453	Enriched	0.029	0.001	Bacteria	Bacteroidota	Flavobacteriia	Flavobacteriales	Weeksellaceae	Chryseobacterium
ASV1018	Bulk soil	3.955	0.000599734	Enriched	0.025	0.001	Bacteria	Pseudomonadota	Gammaproteobacteria	Burkholderiales	Comamonadaceae	Acidovorax
ASV294	Bulk soil	3.945	0.00720406	Enriched	0.012	0	Bacteria	Bacteroidota	Flavobacteriia	Flavobacteriales	Weeksellaceae	Chryseobacterium
ASV117	Bulk soil	3.934	0.00293377	Enriched	0.016	0.001	Bacteria	Pseudomonadota	Gammaproteobacteria	Burkholderiales	Oxalobacteraceae	Herminiimonas
ASV330	Bulk soil	3.834	0.00624587	Enriched	0.006	0	Bacteria	Bacteroidota	Flavobacteriia	Flavobacteriales	Weeksellaceae	Chryseobacterium
ASV319	Bulk soil	3.683	2.09e-07	Enriched	0.017	0.001	Bacteria	Actinomycetota	Actinobacteria	Micrococcales	Microbacteriaceae	Microterricola
ASV425	Bulk soil	3.673	0.00214069	Enriched	0.005	0	Bacteria	Pseudomonadota	Gammaproteobacteria	Burkholderiales	Alcaligenaceae	Bordetella
ASV810	Bulk soil	3.568	0.0111492	Enriched	0.101	0.008	Bacteria	Pseudomonadota	Gammaproteobacteria	Rhodocyclales	Azonexaceae	Dechloromonas
ASV1110	Bulk soil	3.535	0.00249235	Enriched	0.005	0	Bacteria	Actinomycetota	Actinobacteria	Streptomycetales	Streptomycetaceae	Streptomyces
ASV3	Bulk soil	3.405	1.04e-05	Enriched	0.159	0.015	Bacteria	Pseudomonadota	Gammaproteobacteria	Enterobacterales	Erwiniaceae	Pantoea
ASV868	Bulk soil	3.401	0.00453336	Enriched	0.008	0	Bacteria	Bacteroidota	Flavobacteriia	Flavobacteriales	Flavobacteriaceae	Flavobacterium
ASV1365	Bulk soil	3.282	0.00267316	Enriched	0.007	0	Bacteria	Pseudomonadota	Gammaproteobacteria	Burkholderiales	Comamonadaceae	Acidovorax
ASV6994	Bulk soil	3.201	0.0204917	Enriched	0.052	0.005	Bacteria	Pseudomonadota	Gammaproteobacteria	Burkholderiales	Oxalobacteraceae	Herminiimonas
ASV590	Bulk soil	2.944	0.00349586	Enriched	0.003	0	Bacteria	Pseudomonadota	Gammaproteobacteria	Pseudomonadales	Pseudomonadaceae	Pseudomonas
ASV899	Bulk soil	2.773	0.0028072	Enriched	0.049	0.008	Bacteria	Bdellovibrionota	Bdellovibrionia	Bdellovibrionales	Bdellovibrionaceae	Bdellovibrio
ASV1403	Bulk soil	2.759	0.0277522	Enriched	0.048	0.006	Bacteria	Pseudomonadota	Gammaproteobacteria	Enterobacterales	Enterobacteriaceae	Unassigned
ASV521	Bulk soil	2.679	0.00154698	Enriched	0.016	0.002	Bacteria	Actinomycetota	Actinobacteria	Pseudonocardiales	Pseudonocardiaceae	Actinophytocola
ASV63	Bulk soil	2.602	0.000552217	Enriched	0.074	0.011	Bacteria	Pseudomonadota	Gammaproteobacteria	Pseudomonadales	Pseudomonadaceae	Pseudomonas
ASV824	Bulk soil	2.537	0.00188529	Enriched	0.008	0.001	Bacteria	Pseudomonadota	Alphaproteobacteria	Rhizobiales	Rhizobiaceae	Pararhizobium
ASV1213	Bulk soil	2.529	0.0333629	Enriched	0.004	0	Bacteria	Pseudomonadota	Gammaproteobacteria	Burkholderiales	Oxalobacteraceae	Massilia
ASV914	Bulk soil	2.492	0.000937694	Enriched	0.007	0.001	Bacteria	Actinomycetota	Actinobacteria	Micrococcales	Micrococcaceae	Paenarthrobacter
ASV1926	Bulk soil	2.432	0.00968947	Enriched	0.004	0	Bacteria	Pseudomonadota	Gammaproteobacteria	Xanthomonadales	Xanthomonadaceae	Xanthomonas
ASV728	Bulk soil	2.403	0.0271565	Enriched	0.015	0.003	Bacteria	Bacteroidota	Flavobacteriia	Flavobacteriales	Flavobacteriaceae	Flavobacterium
ASV858	Bulk soil	2.393	0.0154611	Enriched	0.022	0.003	Bacteria	Pseudomonadota	Gammaproteobacteria	Enterobacterales	Erwiniaceae	Pantoea
ASV53	Bulk soil	2.387	6.14e-05	Enriched	0.043	0.008	Bacteria	Pseudomonadota	Gammaproteobacteria	Enterobacterales	Enterobacteriaceae	Enterobacter
ASV211	Bulk soil	2.379	0.00210477	Enriched	0.005	0.001	Bacteria	Pseudomonadota	Gammaproteobacteria	Burkholderiales	Comamonadaceae	Acidovorax
ASV60	Bulk soil	2.31	0.00100928	Enriched	0.038	0.008	Bacteria	Actinomycetota	Actinobacteria	Micrococcales	Microbacteriaceae	Microbacterium
ASV35	Bulk soil	2.31	0.0278524	Enriched	0.043	0.008	Bacteria	Actinomycetota	Actinobacteria	Streptomycetales	Streptomycetaceae	Streptomyces
ASV830	Bulk soil	2.31	0.0301203	Enriched	0.002	0	Bacteria	Pseudomonadota	Gammaproteobacteria	Burkholderiales	Comamonadaceae	Variovorax
ASV45	Bulk soil	2.255	0.00386693	Enriched	0.075	0.016	Bacteria	Pseudomonadota	Gammaproteobacteria	Xanthomonadales	Xanthomonadaceae	Luteimonas
ASV673	Bulk soil	2.248	0.0307599	Enriched	0.002	0	Bacteria	Pseudomonadota	Alphaproteobacteria	Rhizobiales	Rhizobiaceae	Rhizobium
ASV5	Bulk soil	2.248	0.000704325	Enriched	0.046	0.009	Bacteria	Pseudomonadota	Gammaproteobacteria	Enterobacterales	Enterobacteriaceae	Klebsiella
ASV2381	Bulk soil	2.229	3.58e-05	Enriched	0.058	0.013	Bacteria	Acidobacteriota	Acidobacteria_Gp4	Unassigned	Unassigned	Gp4
ASV788	Bulk soil	2.227	0.00697164	Enriched	0.03	0.006	Bacteria	Actinomycetota	Actinobacteria	Micrococcales	Micrococcaceae	Arthrobacter
ASV432	Bulk soil	2.225	0.0259292	Enriched	0.005	0.001	Bacteria	Pseudomonadota	Alphaproteobacteria	Rhizobiales	Boseaceae	Bosea
ASV6381	Bulk soil	2.211	0.0334091	Enriched	0.002	0	Bacteria	Pseudomonadota	Gammaproteobacteria	Pseudomonadales	Pseudomonadaceae	Pseudomonas
ASV781	Bulk soil	2.186	0.00142874	Enriched	0.007	0.001	Bacteria	Candidatus_Saccharibacteriota	Unassigned	Unassigned	Unassigned	Saccharibacteria_genera_incertae_sedis
ASV558	Bulk soil	2.121	0.0188943	Enriched	0.002	0	Bacteria	Pseudomonadota	Alphaproteobacteria	Rhizobiales	Devosiaceae	Devosia
ASV61	Bulk soil	2.114	0.00147433	Enriched	0.013	0.003	Bacteria	Pseudomonadota	Gammaproteobacteria	Xanthomonadales	Xanthomonadaceae	Stenotrophomonas
ASV2184	Bulk soil	2.09	0.0442661	Enriched	0.003	0	Bacteria	Pseudomonadota	Gammaproteobacteria	Burkholderiales	Comamonadaceae	Comamonas
ASV1033	Bulk soil	2.087	0.0365451	Enriched	0.004	0.001	Bacteria	Pseudomonadota	Gammaproteobacteria	Burkholderiales	Alcaligenaceae	Achromobacter
ASV274	Bulk soil	2.077	0.00397526	Enriched	0.008	0.002	Bacteria	Pseudomonadota	Alphaproteobacteria	Rhizobiales	Boseaceae	Bosea
ASV2437	Bulk soil	2.04	0.0140192	Enriched	0.015	0.003	Bacteria	Pseudomonadota	Gammaproteobacteria	Pseudomonadales	Pseudomonadaceae	Pseudomonas
ASV14	Bulk soil	2.023	0.0019736	Enriched	0.193	0.049	Bacteria	Pseudomonadota	Gammaproteobacteria	Xanthomonadales	Xanthomonadaceae	Stenotrophomonas
ASV791	Bulk soil	1.978	0.0398538	Enriched	0.005	0.001	Bacteria	Pseudomonadota	Alphaproteobacteria	Rhizobiales	Bradyrhizobiaceae	Bradyrhizobium
ASV21	Bulk soil	1.972	5.07e-06	Enriched	0.107	0.027	Bacteria	Pseudomonadota	Gammaproteobacteria	Pseudomonadales	Pseudomonadaceae	Pseudomonas
ASV41	Bulk soil	1.954	0.0078359	Enriched	0.038	0.01	Bacteria	Pseudomonadota	Gammaproteobacteria	Enterobacterales	Erwiniaceae	Pantoea
ASV172	Bulk soil	1.939	0.000505709	Enriched	0.088	0.024	Bacteria	Bacteroidota	Flavobacteriia	Flavobacteriales	Weeksellaceae	Chryseobacterium
ASV770	Bulk soil	1.936	0.0160433	Enriched	0.008	0.002	Bacteria	Pseudomonadota	Gammaproteobacteria	Enterobacterales	Erwiniaceae	Pantoea
ASV26	Bulk soil	1.929	0.00146338	Enriched	0.03	0.008	Bacteria	Pseudomonadota	Alphaproteobacteria	Rhizobiales	Rhizobiaceae	Agrobacterium
ASV750	Bulk soil	1.919	0.0271855	Enriched	0.001	0	Bacteria	Pseudomonadota	Alphaproteobacteria	Rhizobiales	Methylobacteriaceae	Methylobacterium
ASV588	Bulk soil	1.902	0.0278723	Enriched	0.001	0	Bacteria	Pseudomonadota	Gammaproteobacteria	Burkholderiales	Methylophilaceae	Methylobacillus
ASV120	Bulk soil	1.887	0.0280599	Enriched	0.022	0.006	Bacteria	Pseudomonadota	Gammaproteobacteria	Burkholderiales	Alcaligenaceae	Achromobacter
ASV131	Bulk soil	1.866	0.00517728	Enriched	0.454	0.14	Bacteria	Acidobacteriota	Acidobacteria_Gp4	Unassigned	Unassigned	Gp4
ASV56	Bulk soil	1.827	0.00261997	Enriched	0.027	0.007	Bacteria	Pseudomonadota	Gammaproteobacteria	Enterobacterales	Erwiniaceae	Pantoea
ASV1628	Bulk soil	1.799	0.0462158	Enriched	0.002	0	Bacteria	Pseudomonadota	Alphaproteobacteria	Sphingomonadales	Sphingomonadaceae	Sphingomonas
ASV435	Bulk soil	1.773	0.0229603	Enriched	0.011	0.003	Bacteria	Pseudomonadota	Gammaproteobacteria	Pseudomonadales	Pseudomonadaceae	Pseudomonas
ASV3925	Bulk soil	1.761	0.00105367	Enriched	0.062	0.019	Bacteria	Acidobacteriota	Acidobacteria_Gp4	Unassigned	Unassigned	Gp4
ASV2	Bulk soil	1.709	1.37e-05	Enriched	1.227	0.383	Bacteria	Pseudomonadota	Gammaproteobacteria	Pseudomonadales	Pseudomonadaceae	Pseudomonas
ASV70	Bulk soil	1.701	0.0234193	Enriched	0.005	0.001	Bacteria	Pseudomonadota	Alphaproteobacteria	Rhizobiales	Rhizobiaceae	Rhizobium
ASV47	Bulk soil	1.643	0.00524024	Enriched	1.064	0.379	Bacteria	Acidobacteriota	Acidobacteria_Gp4	Unassigned	Unassigned	Gp4
ASV823	Bulk soil	1.641	0.0143332	Enriched	0.009	0.003	Bacteria	Actinomycetota	Actinobacteria	Micrococcales	Microbacteriaceae	Microbacterium
ASV54	Bulk soil	1.635	0.000522801	Enriched	1.028	0.362	Bacteria	Acidobacteriota	Acidobacteria_Gp4	Unassigned	Unassigned	Gp4
ASV5000	Bulk soil	1.605	0.0199049	Enriched	0.018	0.006	Bacteria	Pseudomonadota	Gammaproteobacteria	Burkholderiales	Oxalobacteraceae	Massilia
ASV173	Bulk soil	1.591	0.00150891	Enriched	0.274	0.1	Bacteria	Acidobacteriota	Acidobacteria_Gp4	Unassigned	Unassigned	Gp4
ASV4	Bulk soil	1.562	4.87e-05	Enriched	0.412	0.14	Bacteria	Pseudomonadota	Gammaproteobacteria	Pseudomonadales	Pseudomonadaceae	Pseudomonas
ASV257	Bulk soil	1.455	0.0229538	Enriched	0.008	0.003	Bacteria	Actinomycetota	Actinobacteria	Propionibacteriales	Nocardioidaceae	Nocardioides
ASV39	Bulk soil	1.438	0.0259569	Enriched	0.008	0.003	Bacteria	Pseudomonadota	Gammaproteobacteria	Enterobacterales	Enterobacteriaceae	Kosakonia
ASV8	Bulk soil	1.422	0.048275	Enriched	0.061	0.023	Bacteria	Pseudomonadota	Gammaproteobacteria	Enterobacterales	Enterobacteriaceae	Enterobacter
ASV7634	Bulk soil	1.384	0.00117326	Enriched	0.161	0.065	Bacteria	Acidobacteriota	Acidobacteria_Gp4	Unassigned	Unassigned	Gp4
ASV443	Bulk soil	1.372	0.0297397	Enriched	0.043	0.018	Bacteria	Bacteroidota	Flavobacteriia	Flavobacteriales	Flavobacteriaceae	Unassigned
ASV305	Bulk soil	1.369	0.00822165	Enriched	0.178	0.074	Bacteria	Acidobacteriota	Acidobacteria_Gp4	Unassigned	Unassigned	Gp4
ASV238	Bulk soil	1.293	0.0475794	Enriched	0.027	0.011	Bacteria	Pseudomonadota	Gammaproteobacteria	Enterobacterales	Erwiniaceae	Pantoea
ASV31	Bulk soil	1.276	0.00632728	Enriched	1.667	0.755	Bacteria	Acidobacteriota	Acidobacteria_Gp4	Unassigned	Unassigned	Gp4
ASV816	Bulk soil	1.271	0.0431876	Enriched	0.043	0.018	Bacteria	Acidobacteriota	Acidobacteria_Gp7	Unassigned	Unassigned	Gp7
ASV146	Bulk soil	1.267	0.000868064	Enriched	0.33	0.146	Bacteria	Acidobacteriota	Acidobacteria_Gp4	Unassigned	Unassigned	Gp4
ASV25	Bulk soil	1.244	0.0143772	Enriched	0.173	0.072	Bacteria	Pseudomonadota	Gammaproteobacteria	Pseudomonadales	Pseudomonadaceae	Pseudomonas
ASV1151	Bulk soil	1.207	0.0108662	Enriched	0.059	0.027	Bacteria	Acidobacteriota	Acidobacteria_Gp4	Unassigned	Unassigned	Gp4
ASV42	Bulk soil	1.083	0.0493943	Enriched	0.095	0.045	Bacteria	Actinomycetota	Actinobacteria	Pseudonocardiales	Pseudonocardiaceae	Crossiella
ASV1699	Bulk soil	1.081	0.017426	Enriched	0.053	0.026	Bacteria	Gemmatimonadota	Gemmatimonadetes	Gemmatimonadales	Gemmatimonadaceae	Gemmatirosa
ASV193	Bulk soil	1.025	0.0142644	Enriched	0.231	0.122	Bacteria	Acidobacteriota	Acidobacteria_Gp4	Unassigned	Unassigned	Gp4
ASV1142	Bulk soil	-1.005	0.0454056	Depleted	0.018	0.038	Bacteria	Pseudomonadota	Alphaproteobacteria	Micropepsales	Micropepsaceae	Micropepsis
ASV136	Bulk soil	-1.022	0.0134913	Depleted	0.119	0.259	Bacteria	Pseudomonadota	Gammaproteobacteria	Unassigned	Unassigned	Unassigned
ASV833	Bulk soil	-1.038	0.016771	Depleted	0.01	0.021	Bacteria	Actinomycetota	Acidimicrobiia	Acidimicrobiales	Ilumatobacteraceae	Desertimonas
ASV552	Bulk soil	-1.095	0.00823815	Depleted	0.044	0.095	Bacteria	Bacteroidota	Cytophagia	Cytophagales	Fulvivirgaceae	Ohtaekwangia
ASV1026	Bulk soil	-1.175	0.00408517	Depleted	0.026	0.063	Bacteria	Desulfobacterota	Syntrophobacteria	Syntrophobacterales	Syntrophaceae	Unassigned
ASV531	Bulk soil	-1.186	0.000804606	Depleted	0.032	0.074	Bacteria	Verrucomicrobiota	Subdivision3	Unassigned	Unassigned	Subdivision3_genera_incertae_sedis
ASV315	Bulk soil	-1.23	0.0295607	Depleted	0.009	0.023	Bacteria	Actinomycetota	Actinobacteria	Pseudonocardiales	Pseudonocardiaceae	Lentzea
ASV1538	Bulk soil	-1.25	0.0100022	Depleted	0.021	0.051	Bacteria	Bacteroidota	Flavobacteriia	Flavobacteriales	Flavobacteriaceae	Flavobacterium
ASV48	Bulk soil	-1.274	0.0279327	Depleted	0.054	0.138	Bacteria	Pseudomonadota	Gammaproteobacteria	Enterobacterales	Enterobacteriaceae	Citrobacter
ASV1087	Bulk soil	-1.289	0.0203403	Depleted	0.02	0.053	Bacteria	Gemmatimonadota	Gemmatimonadetes	Gemmatimonadales	Gemmatimonadaceae	Gemmatirosa
ASV1272	Bulk soil	-1.293	0.0205535	Depleted	0.009	0.023	Bacteria	Pseudomonadota	Gammaproteobacteria	Burkholderiales	Comamonadaceae	Unassigned
ASV2759	Bulk soil	-1.333	7.6e-05	Depleted	0.051	0.131	Bacteria	Verrucomicrobiota	Subdivision3	Unassigned	Unassigned	Subdivision3_genera_incertae_sedis
ASV881	Bulk soil	-1.345	0.0129115	Depleted	0.012	0.031	Bacteria	Bacteroidota	Cytophagia	Cytophagales	Cytophagaceae	Unassigned
ASV487	Bulk soil	-1.354	0.0187416	Depleted	0.012	0.031	Bacteria	Pseudomonadota	Alphaproteobacteria	Sphingomonadales	Sphingomonadaceae	Sphingomonas
ASV17	Bulk soil	-1.402	0.003773	Depleted	0.039	0.109	Bacteria	Pseudomonadota	Gammaproteobacteria	Enterobacterales	Enterobacteriaceae	Atlantibacter
ASV922	Bulk soil	-1.459	0.000889505	Depleted	0.018	0.053	Bacteria	Gemmatimonadota	Gemmatimonadetes	Gemmatimonadales	Gemmatimonadaceae	Gemmatirosa
ASV982	Bulk soil	-1.499	0.000418932	Depleted	0.021	0.06	Bacteria	Verrucomicrobiota	Subdivision3	Unassigned	Unassigned	Subdivision3_genera_incertae_sedis
ASV12	Bulk soil	-1.595	0.0202729	Depleted	0.043	0.132	Bacteria	Actinomycetota	Actinobacteria	Pseudonocardiales	Pseudonocardiaceae	Amycolatopsis
ASV539	Bulk soil	-1.655	0.0180342	Depleted	0.002	0.008	Bacteria	Actinomycetota	Actinobacteria	Pseudonocardiales	Pseudonocardiaceae	Labedaea
ASV803	Bulk soil	-1.859	0.0315862	Depleted	0	0.001	Bacteria	Pseudomonadota	Gammaproteobacteria	Enterobacterales	Enterobacteriaceae	Yokenella
ASV1013	Bulk soil	-2.037	0.000314249	Depleted	0.005	0.021	Bacteria	Actinomycetota	Actinobacteria	Propionibacteriales	Nocardioidaceae	Aeromicrobium
ASV554	Bulk soil	-2.043	0.0229049	Depleted	0.025	0.107	Bacteria	Bacteroidota	Cytophagia	Cytophagales	Fulvivirgaceae	Ohtaekwangia
ASV1938	Bulk soil	-2.064	0.0273767	Depleted	0	0.003	Bacteria	Actinomycetota	Actinobacteria	Pseudonocardiales	Pseudonocardiaceae	Lentzea
ASV729	Bulk soil	-2.124	0.020999	Depleted	0	0.002	Bacteria	Actinomycetota	Actinobacteria	Mycobacteriales	Mycobacteriaceae	Mycobacterium
ASV1310	Bulk soil	-2.582	0.0345268	Depleted	0	0.004	Bacteria	Bacteroidota	Flavobacteriia	Flavobacteriales	Weeksellaceae	Chryseobacterium
ASV602	Bulk soil	-3.008	0.0138632	Depleted	0.001	0.008	Bacteria	Pseudomonadota	Alphaproteobacteria	Caulobacterales	Caulobacteraceae	Caulobacter
ASV927	Rhizoplane	4.779	4.69e-05	Enriched	0.03	0	Bacteria	Bacteroidota	Sphingobacteriia	Sphingobacteriales	Sphingobacteriaceae	Sphingobacterium
ASV225	Rhizoplane	4.502	4.75e-05	Enriched	0.589	0.01	Bacteria	Actinomycetota	Actinobacteria	Micrococcales	Micrococcaceae	Arthrobacter
ASV818	Rhizoplane	4.497	5.48e-05	Enriched	0.014	0	Bacteria	Actinomycetota	Actinobacteria	Micrococcales	Beutenbergiaceae	Miniimonas
ASV172	Rhizoplane	4.154	2.72e-05	Enriched	0.163	0.006	Bacteria	Bacteroidota	Flavobacteriia	Flavobacteriales	Weeksellaceae	Chryseobacterium
ASV1294	Rhizoplane	4.09	4.07e-05	Enriched	0.086	0.003	Bacteria	Actinomycetota	Actinobacteria	Micrococcales	Intrasporangiaceae	Pedococcus
ASV951	Rhizoplane	3.989	0.000430204	Enriched	0.024	0.001	Bacteria	Bacteroidota	Sphingobacteriia	Sphingobacteriales	Sphingobacteriaceae	Sphingobacterium
ASV211	Rhizoplane	3.952	4.32e-05	Enriched	0.008	0	Bacteria	Pseudomonadota	Gammaproteobacteria	Burkholderiales	Comamonadaceae	Acidovorax
ASV622	Rhizoplane	3.927	0.000320847	Enriched	0.203	0.004	Bacteria	Actinomycetota	Actinobacteria	Propionibacteriales	Nocardioidaceae	Nocardioides
ASV939	Rhizoplane	3.922	1.01e-05	Enriched	0.032	0.001	Bacteria	Bacteroidota	Chitinophagia	Chitinophagales	Chitinophagaceae	Niabella
ASV696	Rhizoplane	3.79	0.000308731	Enriched	0.019	0.001	Bacteria	Bacteroidota	Sphingobacteriia	Sphingobacteriales	Sphingobacteriaceae	Sphingobacterium
ASV742	Rhizoplane	3.772	0.000280657	Enriched	0.395	0.025	Bacteria	Pseudomonadota	Gammaproteobacteria	Pseudomonadales	Pseudomonadaceae	Pseudomonas
ASV808	Rhizoplane	3.753	5.1e-05	Enriched	0.033	0.002	Bacteria	Pseudomonadota	Alphaproteobacteria	Sphingomonadales	Sphingomonadaceae	Sphingomonas
ASV638	Rhizoplane	3.71	6.17e-05	Enriched	0.047	0.001	Bacteria	Pseudomonadota	Alphaproteobacteria	Rhizobiales	Rhizobiaceae	Rhizobium
ASV88	Rhizoplane	3.702	0.00243504	Enriched	0.013	0	Bacteria	Actinomycetota	Actinobacteria	Micrococcales	Cellulomonadaceae	Cellulomonas
ASV788	Rhizoplane	3.646	3.97e-05	Enriched	0.125	0.005	Bacteria	Actinomycetota	Actinobacteria	Micrococcales	Micrococcaceae	Arthrobacter
ASV794	Rhizoplane	3.591	0.00290007	Enriched	0.011	0.001	Bacteria	Pseudomonadota	Gammaproteobacteria	Burkholderiales	Alcaligenaceae	Achromobacter
ASV852	Rhizoplane	3.564	0.000861236	Enriched	0.056	0.001	Bacteria	Candidatus_Saccharibacteriota	Unassigned	Unassigned	Unassigned	Saccharibacteria_genera_incertae_sedis
ASV338	Rhizoplane	3.45	0.000133642	Enriched	0.278	0.009	Bacteria	Actinomycetota	Actinobacteria	Propionibacteriales	Nocardioidaceae	Nocardioides
ASV98	Rhizoplane	3.447	0.00130772	Enriched	2.328	0.176	Bacteria	Pseudomonadota	Gammaproteobacteria	Pseudomonadales	Pseudomonadaceae	Pseudomonas
ASV1089	Rhizoplane	3.345	0.000576283	Enriched	0.072	0.003	Bacteria	Pseudomonadota	Alphaproteobacteria	Rhizobiales	Rhizobiaceae	Rhizobium
ASV1457	Rhizoplane	3.229	0.000840811	Enriched	0.082	0.003	Bacteria	Pseudomonadota	Alphaproteobacteria	Rhizobiales	Phyllobacteriaceae	Mesorhizobium
ASV90	Rhizoplane	3.202	0.000112372	Enriched	0.96	0.042	Bacteria	Pseudomonadota	Alphaproteobacteria	Rhizobiales	Rhizobiaceae	Rhizobium
ASV308	Rhizoplane	3.196	0.00394715	Enriched	0.174	0.023	Bacteria	Pseudomonadota	Gammaproteobacteria	Pseudomonadales	Pseudomonadaceae	Pseudomonas
ASV609	Rhizoplane	3.156	0.00189128	Enriched	0.023	0.001	Bacteria	Bacteroidota	Sphingobacteriia	Sphingobacteriales	Sphingobacteriaceae	Sphingobacterium
ASV251	Rhizoplane	3.139	0.000154293	Enriched	0.403	0.017	Bacteria	Pseudomonadota	Alphaproteobacteria	Rhizobiales	Rhizobiaceae	Rhizobium
ASV243	Rhizoplane	3.13	0.000245994	Enriched	0.025	0.002	Bacteria	Pseudomonadota	Alphaproteobacteria	Rhizobiales	Rhizobiaceae	Rhizobium
ASV902	Rhizoplane	3.088	0.00235856	Enriched	0.045	0.002	Bacteria	Bacteroidota	Sphingobacteriia	Sphingobacteriales	Sphingobacteriaceae	Sphingobacterium
ASV220	Rhizoplane	3.039	0.000351575	Enriched	0.371	0.017	Bacteria	Actinomycetota	Actinobacteria	Micrococcales	Intrasporangiaceae	Pedococcus
ASV664	Rhizoplane	3.026	0.00307513	Enriched	0.004	0	Bacteria	Actinomycetota	Actinobacteria	Streptomycetales	Streptomycetaceae	Streptomyces
ASV43	Rhizoplane	3.024	0.000129271	Enriched	0.026	0.003	Bacteria	Actinomycetota	Actinobacteria	Pseudonocardiales	Pseudonocardiaceae	Amycolatopsis
ASV724	Rhizoplane	3.016	0.00163943	Enriched	0.008	0	Bacteria	Actinomycetota	Actinobacteria	Propionibacteriales	Propionibacteriaceae	Cutibacterium
ASV823	Rhizoplane	2.939	4.45e-05	Enriched	0.063	0.004	Bacteria	Actinomycetota	Actinobacteria	Micrococcales	Microbacteriaceae	Microbacterium
ASV1564	Rhizoplane	2.904	0.00616053	Enriched	0.003	0	Bacteria	Pseudomonadota	Gammaproteobacteria	Burkholderiales	Comamonadaceae	Acidovorax
ASV432	Rhizoplane	2.869	0.000459359	Enriched	0.093	0.005	Bacteria	Pseudomonadota	Alphaproteobacteria	Rhizobiales	Boseaceae	Bosea
ASV300	Rhizoplane	2.846	0.000242683	Enriched	0.022	0.002	Bacteria	Pseudomonadota	Gammaproteobacteria	Burkholderiales	Oxalobacteraceae	Massilia
ASV610	Rhizoplane	2.84	0.0135769	Enriched	0.008	0.001	Bacteria	Pseudomonadota	Unassigned	Unassigned	Unassigned	Unassigned
ASV572	Rhizoplane	2.825	0.0131096	Enriched	0.003	0	Bacteria	Pseudomonadota	Alphaproteobacteria	Sphingomonadales	Sphingomonadaceae	Sphingomonas
ASV257	Rhizoplane	2.782	0.000185282	Enriched	0.04	0.003	Bacteria	Actinomycetota	Actinobacteria	Propionibacteriales	Nocardioidaceae	Nocardioides
ASV291	Rhizoplane	2.765	0.0011614	Enriched	0.109	0.006	Bacteria	Pseudomonadota	Alphaproteobacteria	Rhizobiales	Bradyrhizobiaceae	Bradyrhizobium
ASV350	Rhizoplane	2.756	0.00108911	Enriched	0.02	0.002	Bacteria	Pseudomonadota	Gammaproteobacteria	Burkholderiales	Alcaligenaceae	Achromobacter
ASV353	Rhizoplane	2.751	0.00201731	Enriched	0.251	0.013	Bacteria	Pseudomonadota	Alphaproteobacteria	Rhizobiales	Rhizobiaceae	Rhizobium
ASV9	Rhizoplane	2.721	0.00103469	Enriched	6.147	0.374	Bacteria	Pseudomonadota	Alphaproteobacteria	Rhizobiales	Rhizobiaceae	Agrobacterium
ASV495	Rhizoplane	2.717	0.00159267	Enriched	0.176	0.013	Bacteria	Actinomycetota	Actinobacteria	Micrococcales	Micrococcaceae	Pseudarthrobacter
ASV30	Rhizoplane	2.708	0.00238293	Enriched	0.027	0.004	Bacteria	Actinomycetota	Actinobacteria	Pseudonocardiales	Pseudonocardiaceae	Amycolatopsis
ASV521	Rhizoplane	2.658	0.0010125	Enriched	0.031	0.003	Bacteria	Actinomycetota	Actinobacteria	Pseudonocardiales	Pseudonocardiaceae	Actinophytocola
ASV830	Rhizoplane	2.653	0.00851564	Enriched	0.003	0	Bacteria	Pseudomonadota	Gammaproteobacteria	Burkholderiales	Comamonadaceae	Variovorax
ASV1325	Rhizoplane	2.646	0.00559358	Enriched	0.007	0.001	Bacteria	Pseudomonadota	Alphaproteobacteria	Rhizobiales	Aurantimonadaceae	Aureimonas
ASV61	Rhizoplane	2.644	0.000184377	Enriched	0.106	0.009	Bacteria	Pseudomonadota	Gammaproteobacteria	Xanthomonadales	Xanthomonadaceae	Stenotrophomonas
ASV182	Rhizoplane	2.631	9e-05	Enriched	0.173	0.014	Bacteria	Pseudomonadota	Alphaproteobacteria	Rhizobiales	Boseaceae	Bosea
ASV171	Rhizoplane	2.595	0.00583673	Enriched	0.003	0	Bacteria	Pseudomonadota	Gammaproteobacteria	Pseudomonadales	Moraxellaceae	Acinetobacter
ASV979	Rhizoplane	2.589	0.000378305	Enriched	0.023	0.003	Bacteria	Candidatus_Saccharibacteriota	Unassigned	Unassigned	Unassigned	Saccharibacteria_genera_incertae_sedis
ASV310	Rhizoplane	2.588	0.00535345	Enriched	0.044	0.004	Bacteria	Bacteroidota	Sphingobacteriia	Sphingobacteriales	Sphingobacteriaceae	Sphingobacterium
ASV219	Rhizoplane	2.558	0.00215172	Enriched	0.007	0.001	Bacteria	Pseudomonadota	Alphaproteobacteria	Rhizobiales	Methylobacteriaceae	Methylobacterium
ASV322	Rhizoplane	2.55	0.00626025	Enriched	0.309	0.016	Bacteria	Pseudomonadota	Alphaproteobacteria	Rhizobiales	Phyllobacteriaceae	Mesorhizobium
ASV512	Rhizoplane	2.539	0.00775136	Enriched	0.048	0.005	Bacteria	Bacteroidota	Sphingobacteriia	Sphingobacteriales	Sphingobacteriaceae	Sphingobacterium
ASV91	Rhizoplane	2.526	0.00166579	Enriched	0.856	0.048	Bacteria	Pseudomonadota	Alphaproteobacteria	Rhizobiales	Rhizobiaceae	Rhizobium
ASV407	Rhizoplane	2.51	0.00396501	Enriched	0.041	0.003	Bacteria	Pseudomonadota	Alphaproteobacteria	Caulobacterales	Caulobacteraceae	Brevundimonas
ASV918	Rhizoplane	2.509	0.00464973	Enriched	0.01	0.001	Bacteria	Pseudomonadota	Gammaproteobacteria	Burkholderiales	Comamonadaceae	Comamonas
ASV599	Rhizoplane	2.489	0.000915586	Enriched	0.037	0.003	Bacteria	Actinomycetota	Actinobacteria	Mycobacteriales	Nocardiaceae	Nocardia
ASV897	Rhizoplane	2.476	0.00358157	Enriched	0.046	0.003	Bacteria	Candidatus_Saccharibacteriota	Unassigned	Unassigned	Unassigned	Saccharibacteria_genera_incertae_sedis
ASV1420	Rhizoplane	2.464	0.00168377	Enriched	0.055	0.005	Bacteria	Pseudomonadota	Alphaproteobacteria	Sphingomonadales	Sphingomonadaceae	Sphingomonas
ASV177	Rhizoplane	2.433	0.00322581	Enriched	0.166	0.012	Bacteria	Pseudomonadota	Alphaproteobacteria	Rhizobiales	Rhizobiaceae	Shinella
ASV870	Rhizoplane	2.427	0.0488409	Enriched	0.008	0.001	Bacteria	Bacteroidota	Flavobacteriia	Flavobacteriales	Weeksellaceae	Chryseobacterium
ASV653	Rhizoplane	2.417	0.0193915	Enriched	0.004	0	Bacteria	Pseudomonadota	Gammaproteobacteria	Burkholderiales	Comamonadaceae	Acidovorax
ASV212	Rhizoplane	2.414	0.0142997	Enriched	0.003	0	Bacteria	Bacteroidota	Flavobacteriia	Flavobacteriales	Flavobacteriaceae	Myroides
ASV1254	Rhizoplane	2.401	0.0123269	Enriched	0.002	0	Bacteria	Pseudomonadota	Alphaproteobacteria	Sphingomonadales	Sphingomonadaceae	Sphingobium
ASV242	Rhizoplane	2.386	0.0133464	Enriched	0.006	0.001	Bacteria	Actinomycetota	Actinobacteria	Pseudonocardiales	Pseudonocardiaceae	Lentzea
ASV70	Rhizoplane	2.377	0.00551558	Enriched	0.036	0.004	Bacteria	Pseudomonadota	Alphaproteobacteria	Rhizobiales	Rhizobiaceae	Rhizobium
ASV426	Rhizoplane	2.368	0.00197918	Enriched	0.027	0.003	Bacteria	Bacteroidota	Sphingobacteriia	Sphingobacteriales	Sphingobacteriaceae	Sphingobacterium
ASV1006	Rhizoplane	2.362	0.00766887	Enriched	0.084	0.005	Bacteria	Actinomycetota	Actinobacteria	Propionibacteriales	Nocardioidaceae	Nocardioides
ASV1177	Rhizoplane	2.352	0.00594589	Enriched	0.017	0.002	Bacteria	Pseudomonadota	Alphaproteobacteria	Rhizobiales	Bradyrhizobiaceae	Bradyrhizobium
ASV585	Rhizoplane	2.327	0.00689995	Enriched	0.014	0.001	Bacteria	Pseudomonadota	Alphaproteobacteria	Sphingomonadales	Sphingomonadaceae	Sphingomonas
ASV566	Rhizoplane	2.318	0.00537138	Enriched	0.038	0.003	Bacteria	Actinomycetota	Actinobacteria	Propionibacteriales	Kribbellaceae	Kribbella
ASV522	Rhizoplane	2.317	0.00322054	Enriched	0.055	0.005	Bacteria	Pseudomonadota	Alphaproteobacteria	Rhizobiales	Bradyrhizobiaceae	Afipia
ASV492	Rhizoplane	2.312	0.0128871	Enriched	0.007	0.001	Bacteria	Actinomycetota	Actinobacteria	Streptomycetales	Streptomycetaceae	Streptomyces
ASV352	Rhizoplane	2.299	0.0223158	Enriched	0.002	0	Bacteria	Actinomycetota	Actinobacteria	Micrococcales	Microbacteriaceae	Microbacterium
ASV1172	Rhizoplane	2.27	0.00389673	Enriched	0.035	0.004	Bacteria	Pseudomonadota	Gammaproteobacteria	Burkholderiales	Burkholderiaceae	Unassigned
ASV318	Rhizoplane	2.269	0.00140591	Enriched	0.184	0.022	Bacteria	Pseudomonadota	Alphaproteobacteria	Rhizobiales	Rhizobiaceae	Rhizobium
ASV1	Rhizoplane	2.251	0.0120109	Enriched	1.652	0.103	Bacteria	Pseudomonadota	Gammaproteobacteria	Burkholderiales	Burkholderiaceae	Ralstonia
ASV26	Rhizoplane	2.238	0.0036594	Enriched	1.019	0.086	Bacteria	Pseudomonadota	Alphaproteobacteria	Rhizobiales	Rhizobiaceae	Agrobacterium
ASV333	Rhizoplane	2.219	0.00298851	Enriched	0.013	0.002	Bacteria	Actinomycetota	Actinobacteria	Mycobacteriales	Gordoniaceae	Gordonia
ASV1208	Rhizoplane	2.202	0.00647431	Enriched	0.049	0.005	Bacteria	Actinomycetota	Actinobacteria	Micrococcales	Intrasporangiaceae	Terrabacter
ASV544	Rhizoplane	2.194	0.00527126	Enriched	0.009	0.001	Bacteria	Pseudomonadota	Gammaproteobacteria	Burkholderiales	Oxalobacteraceae	Massilia
ASV428	Rhizoplane	2.189	0.0295157	Enriched	0.079	0.032	Bacteria	Pseudomonadota	Gammaproteobacteria	Pseudomonadales	Pseudomonadaceae	Pseudomonas
ASV1050	Rhizoplane	2.185	0.00116929	Enriched	0.042	0.007	Bacteria	Pseudomonadota	Alphaproteobacteria	Sphingomonadales	Sphingomonadaceae	Sphingomonas
ASV497	Rhizoplane	2.184	0.00223817	Enriched	0.087	0.012	Bacteria	Pseudomonadota	Gammaproteobacteria	Burkholderiales	Burkholderiaceae	Paraburkholderia
ASV80	Rhizoplane	2.166	0.00503962	Enriched	0.498	0.04	Bacteria	Pseudomonadota	Alphaproteobacteria	Rhizobiales	Rhizobiaceae	Shinella
ASV274	Rhizoplane	2.157	0.00196271	Enriched	0.122	0.016	Bacteria	Pseudomonadota	Alphaproteobacteria	Rhizobiales	Boseaceae	Bosea
ASV258	Rhizoplane	2.139	0.000974737	Enriched	0.035	0.006	Bacteria	Pseudomonadota	Alphaproteobacteria	Rhizobiales	Rhizobiaceae	Shinella
ASV394	Rhizoplane	2.114	0.036134	Enriched	0.004	0	Bacteria	Pseudomonadota	Alphaproteobacteria	Sphingomonadales	Erythrobacteraceae	Unassigned
ASV812	Rhizoplane	2.108	0.012668	Enriched	0.011	0.001	Bacteria	Actinomycetota	Actinobacteria	Micrococcales	Microbacteriaceae	Microbacterium
ASV926	Rhizoplane	2.107	0.0202923	Enriched	0.002	0	Bacteria	Pseudomonadota	Gammaproteobacteria	Burkholderiales	Comamonadaceae	Rhizobacter
ASV441	Rhizoplane	2.104	0.0313612	Enriched	0.002	0	Bacteria	Pseudomonadota	Gammaproteobacteria	Burkholderiales	Alcaligenaceae	Bordetella
ASV23	Rhizoplane	2.1	0.0431495	Enriched	0.108	0.008	Bacteria	Pseudomonadota	Gammaproteobacteria	Burkholderiales	Alcaligenaceae	Unassigned
ASV202	Rhizoplane	2.095	0.00829348	Enriched	0.043	0.007	Bacteria	Pseudomonadota	Alphaproteobacteria	Sphingomonadales	Sphingomonadaceae	Sphingobium
ASV99	Rhizoplane	2.094	0.00786217	Enriched	0.011	0.002	Bacteria	Actinomycetota	Actinobacteria	Pseudonocardiales	Pseudonocardiaceae	Lentzea
ASV1163	Rhizoplane	2.078	0.0234015	Enriched	0.007	0.001	Bacteria	Pseudomonadota	Gammaproteobacteria	Burkholderiales	Oxalobacteraceae	Massilia
ASV866	Rhizoplane	2.074	0.0379356	Enriched	0.004	0	Bacteria	Actinomycetota	Actinobacteria	Pseudonocardiales	Pseudonocardiaceae	Lentzea
ASV1236	Rhizoplane	2.074	0.00242733	Enriched	0.026	0.004	Bacteria	Pseudomonadota	Alphaproteobacteria	Sphingomonadales	Erythrobacteraceae	Novosphingobium
ASV663	Rhizoplane	2.06	0.0108409	Enriched	0.107	0.009	Bacteria	Pseudomonadota	Alphaproteobacteria	Rhizobiales	Phyllobacteriaceae	Mesorhizobium
ASV985	Rhizoplane	2.04	0.0247367	Enriched	0.012	0.001	Bacteria	Pseudomonadota	Gammaproteobacteria	Burkholderiales	Oxalobacteraceae	Massilia
ASV430	Rhizoplane	2.033	0.0269862	Enriched	0.028	0.003	Bacteria	Pseudomonadota	Alphaproteobacteria	Rhizobiales	Brucellaceae	Brucella
ASV125	Rhizoplane	2.03	0.00692446	Enriched	0.202	0.019	Bacteria	Pseudomonadota	Alphaproteobacteria	Rhizobiales	Rhizobiaceae	Shinella
ASV137	Rhizoplane	2.024	0.00293789	Enriched	0.314	0.038	Bacteria	Actinomycetota	Actinobacteria	Propionibacteriales	Nocardioidaceae	Nocardioides
ASV28	Rhizoplane	2.024	0.00346584	Enriched	1.813	0.254	Bacteria	Pseudomonadota	Alphaproteobacteria	Rhizobiales	Rhizobiaceae	Ensifer
ASV745	Rhizoplane	1.99	0.00174021	Enriched	0.044	0.006	Bacteria	Candidatus_Saccharibacteriota	Unassigned	Unassigned	Unassigned	Saccharibacteria_genera_incertae_sedis
ASV49	Rhizoplane	1.985	0.00701898	Enriched	0.019	0.004	Bacteria	Actinomycetota	Actinobacteria	Pseudonocardiales	Pseudonocardiaceae	Lentzea
ASV1628	Rhizoplane	1.979	0.0494414	Enriched	0.004	0.001	Bacteria	Pseudomonadota	Alphaproteobacteria	Sphingomonadales	Sphingomonadaceae	Sphingomonas
ASV570	Rhizoplane	1.966	0.00510933	Enriched	0.041	0.011	Bacteria	Pseudomonadota	Alphaproteobacteria	Sphingomonadales	Sphingomonadaceae	Sphingomonas
ASV983	Rhizoplane	1.959	0.0156494	Enriched	0.047	0.006	Bacteria	Actinomycetota	Actinobacteria	Propionibacteriales	Nocardioidaceae	Marmoricola
ASV981	Rhizoplane	1.945	0.0378448	Enriched	0.001	0	Bacteria	Pseudomonadota	Alphaproteobacteria	Rhizobiales	Methylobacteriaceae	Methylobacterium
ASV140	Rhizoplane	1.922	0.0497447	Enriched	0.002	0	Bacteria	Pseudomonadota	Gammaproteobacteria	Enterobacterales	Enterobacteriaceae	Kosakonia
ASV480	Rhizoplane	1.918	0.0343398	Enriched	0.17	0.059	Bacteria	Pseudomonadota	Gammaproteobacteria	Pseudomonadales	Pseudomonadaceae	Pseudomonas
ASV2114	Rhizoplane	1.916	0.0260942	Enriched	0.005	0.001	Bacteria	Pseudomonadota	Alphaproteobacteria	Sphingomonadales	Sphingomonadaceae	Sphingomonas
ASV960	Rhizoplane	1.907	0.0416151	Enriched	0.002	0	Bacteria	Pseudomonadota	Gammaproteobacteria	Burkholderiales	Alcaligenaceae	Bordetella
ASV62	Rhizoplane	1.894	0.0100309	Enriched	0.106	0.013	Bacteria	Actinomycetota	Actinobacteria	Pseudonocardiales	Pseudonocardiaceae	Amycolatopsis
ASV134	Rhizoplane	1.877	0.0206989	Enriched	0.012	0.002	Bacteria	Actinomycetota	Actinobacteria	Pseudonocardiales	Pseudonocardiaceae	Lentzea
ASV265	Rhizoplane	1.873	0.0141389	Enriched	0.009	0.002	Bacteria	Pseudomonadota	Gammaproteobacteria	Burkholderiales	Comamonadaceae	Pseudorhodoferax
ASV781	Rhizoplane	1.863	0.044408	Enriched	0.055	0.007	Bacteria	Candidatus_Saccharibacteriota	Unassigned	Unassigned	Unassigned	Saccharibacteria_genera_incertae_sedis
ASV372	Rhizoplane	1.858	0.017297	Enriched	0.019	0.002	Bacteria	Pseudomonadota	Alphaproteobacteria	Rhizobiales	Bradyrhizobiaceae	Rhodopseudomonas
ASV92	Rhizoplane	1.855	0.0399884	Enriched	0.032	0.003	Bacteria	Pseudomonadota	Gammaproteobacteria	Burkholderiales	Comamonadaceae	Delftia
ASV108	Rhizoplane	1.846	0.0213219	Enriched	0.032	0.004	Bacteria	Actinomycetota	Actinobacteria	Streptomycetales	Streptomycetaceae	Streptomyces
ASV1070	Rhizoplane	1.841	0.0104218	Enriched	0.026	0.004	Bacteria	Actinomycetota	Actinobacteria	Mycobacteriales	Mycobacteriaceae	Mycobacterium
ASV452	Rhizoplane	1.84	0.0103286	Enriched	0.035	0.005	Bacteria	Pseudomonadota	Alphaproteobacteria	Rhizobiales	Bradyrhizobiaceae	Rhodopseudomonas
ASV451	Rhizoplane	1.837	0.0185673	Enriched	0.018	0.003	Bacteria	Actinomycetota	Actinobacteria	Streptomycetales	Streptomycetaceae	Streptomyces
ASV10	Rhizoplane	1.835	0.0338391	Enriched	0.032	0.003	Bacteria	Pseudomonadota	Alphaproteobacteria	Rhizobiales	Bradyrhizobiaceae	Bradyrhizobium
ASV777	Rhizoplane	1.819	0.0159639	Enriched	0.03	0.004	Bacteria	Actinomycetota	Actinobacteria	Micrococcales	Micrococcaceae	Paenarthrobacter
ASV335	Rhizoplane	1.791	0.01405	Enriched	0.024	0.003	Bacteria	Pseudomonadota	Alphaproteobacteria	Rhizobiales	Rhizobiaceae	Rhizobium
ASV853	Rhizoplane	1.784	0.00340159	Enriched	0.048	0.01	Bacteria	Pseudomonadota	Alphaproteobacteria	Sphingomonadales	Sphingomonadaceae	Sphingomonas
ASV198	Rhizoplane	1.771	0.0372544	Enriched	0.07	0.008	Bacteria	Pseudomonadota	Gammaproteobacteria	Burkholderiales	Comamonadaceae	Unassigned
ASV898	Rhizoplane	1.736	0.0299248	Enriched	0.042	0.005	Bacteria	Actinomycetota	Actinobacteria	Propionibacteriales	Nocardioidaceae	Marmoricola
ASV988	Rhizoplane	1.72	0.0204933	Enriched	0.03	0.004	Bacteria	Actinomycetota	Actinobacteria	Propionibacteriales	Nocardioidaceae	Nocardioides
ASV468	Rhizoplane	1.708	0.0059706	Enriched	0.032	0.007	Bacteria	Pseudomonadota	Alphaproteobacteria	Sphingomonadales	Sphingomonadaceae	Sphingomonas
ASV1338	Rhizoplane	1.705	0.0269575	Enriched	0.007	0.001	Bacteria	Pseudomonadota	Gammaproteobacteria	Burkholderiales	Oxalobacteraceae	Massilia
ASV494	Rhizoplane	1.696	0.0267436	Enriched	0.131	0.017	Bacteria	Pseudomonadota	Alphaproteobacteria	Sphingomonadales	Sphingomonadaceae	Sphingomonas
ASV778	Rhizoplane	1.655	0.0289029	Enriched	0.009	0.002	Bacteria	Actinomycetota	Actinobacteria	Glycomycetales	Glycomycetaceae	Glycomyces
ASV283	Rhizoplane	1.652	0.00826414	Enriched	0.159	0.027	Bacteria	Pseudomonadota	Gammaproteobacteria	Burkholderiales	Comamonadaceae	Unassigned
ASV419	Rhizoplane	1.636	0.00992773	Enriched	0.034	0.006	Bacteria	Gemmatimonadota	Gemmatimonadetes	Gemmatimonadales	Gemmatimonadaceae	Roseisolibacter
ASV772	Rhizoplane	1.605	0.0348254	Enriched	0.019	0.004	Bacteria	Pseudomonadota	Alphaproteobacteria	Sphingomonadales	Erythrobacteraceae	Altererythrobacter
ASV799	Rhizoplane	1.594	0.0227307	Enriched	0.074	0.012	Bacteria	Pseudomonadota	Alphaproteobacteria	Sphingomonadales	Sphingomonadaceae	Sphingomonas
ASV75	Rhizoplane	1.579	0.0214399	Enriched	0.339	0.05	Bacteria	Pseudomonadota	Alphaproteobacteria	Sphingomonadales	Sphingomonadaceae	Sphingopyxis
ASV621	Rhizoplane	1.57	0.0182506	Enriched	0.019	0.003	Bacteria	Pseudomonadota	Gammaproteobacteria	Burkholderiales	Comamonadaceae	Variovorax
ASV791	Rhizoplane	1.568	0.0358064	Enriched	0.024	0.004	Bacteria	Pseudomonadota	Alphaproteobacteria	Rhizobiales	Bradyrhizobiaceae	Bradyrhizobium
ASV7770	Rhizoplane	1.555	0.0237389	Enriched	0.02	0.003	Bacteria	Pseudomonadota	Alphaproteobacteria	Sphingomonadales	Sphingomonadaceae	Sphingobium
ASV1035	Rhizoplane	1.508	0.0469371	Enriched	0.009	0.002	Bacteria	Pseudomonadota	Alphaproteobacteria	Rhizobiales	Brucellaceae	Brucella
ASV674	Rhizoplane	1.505	0.0187545	Enriched	0.037	0.008	Bacteria	Pseudomonadota	Alphaproteobacteria	Rhizobiales	Boseaceae	Bosea
ASV19	Rhizoplane	1.499	0.0308714	Enriched	0.135	0.023	Bacteria	Actinomycetota	Actinobacteria	Streptomycetales	Streptomycetaceae	Streptomyces
ASV1106	Rhizoplane	1.453	0.0128023	Enriched	0.03	0.008	Bacteria	Pseudomonadota	Alphaproteobacteria	Sphingomonadales	Erythrobacteraceae	Unassigned
ASV1095	Rhizoplane	1.438	0.0224587	Enriched	0.044	0.009	Bacteria	Pseudomonadota	Alphaproteobacteria	Sphingomonadales	Erythrobacteraceae	Altererythrobacter
ASV223	Rhizoplane	1.427	0.0412096	Enriched	0.14	0.031	Bacteria	Pseudomonadota	Alphaproteobacteria	Sphingomonadales	Sphingomonadaceae	Sphingomonas
ASV179	Rhizoplane	1.423	0.0201075	Enriched	0.105	0.033	Bacteria	Pseudomonadota	Alphaproteobacteria	Sphingomonadales	Sphingomonadaceae	Sphingomonas
ASV314	Rhizoplane	1.42	0.0365822	Enriched	0.093	0.019	Bacteria	Pseudomonadota	Alphaproteobacteria	Sphingomonadales	Sphingomonadaceae	Rhizorhapis
ASV1482	Rhizoplane	1.399	0.0295262	Enriched	0.027	0.006	Bacteria	Pseudomonadota	Alphaproteobacteria	Sphingomonadales	Sphingomonadaceae	Sphingomonas
ASV2386	Rhizoplane	1.385	0.044374	Enriched	0.06	0.01	Bacteria	Pseudomonadota	Gammaproteobacteria	Xanthomonadales	Xanthomonadaceae	Luteimonas
ASV717	Rhizoplane	1.371	0.0273026	Enriched	0.033	0.008	Bacteria	Pseudomonadota	Alphaproteobacteria	Rhizobiales	Bradyrhizobiaceae	Bradyrhizobium
ASV82	Rhizoplane	1.369	0.0339581	Enriched	0.417	0.108	Bacteria	Pseudomonadota	Alphaproteobacteria	Rhizobiales	Rhizobiaceae	Pararhizobium
ASV1476	Rhizoplane	1.336	0.0371512	Enriched	0.036	0.009	Bacteria	Pseudomonadota	Gammaproteobacteria	Burkholderiales	Burkholderiaceae	Cupriavidus
ASV542	Rhizoplane	1.305	0.0405088	Enriched	0.06	0.011	Bacteria	Pseudomonadota	Gammaproteobacteria	Xanthomonadales	Xanthomonadaceae	Lysobacter
ASV192	Rhizoplane	-1.356	0.0373699	Depleted	0.006	0.014	Bacteria	Pseudomonadota	Gammaproteobacteria	Burkholderiales	Burkholderiaceae	Chitinimonas
ASV4388	Rhizoplane	-1.371	0.0397421	Depleted	0.003	0.006	Bacteria	Actinomycetota	Acidimicrobiia	Acidimicrobiales	Ilumatobacteraceae	Desertimonas
ASV348	Rhizoplane	-1.371	0.039995	Depleted	0.01	0.022	Bacteria	Pseudomonadota	Gammaproteobacteria	Burkholderiales	Comamonadaceae	Ramlibacter
ASV95	Rhizoplane	-1.398	0.0454484	Depleted	0.01	0.029	Bacteria	Pseudomonadota	Gammaproteobacteria	Burkholderiales	Comamonadaceae	Ramlibacter
ASV264	Rhizoplane	-1.413	0.0266125	Depleted	0.014	0.026	Bacteria	Gemmatimonadota	Gemmatimonadetes	Gemmatimonadales	Gemmatimonadaceae	Gemmatimonas
ASV195	Rhizoplane	-1.464	0.0224585	Depleted	0.007	0.018	Bacteria	Pseudomonadota	Gammaproteobacteria	Unassigned	Unassigned	Unassigned
ASV165	Rhizoplane	-1.487	0.0406336	Depleted	0.006	0.019	Bacteria	Pseudomonadota	Gammaproteobacteria	Burkholderiales	Burkholderiaceae	Chitinimonas
ASV162	Rhizoplane	-1.49	0.0404742	Depleted	0.005	0.016	Bacteria	Verrucomicrobiota	Subdivision3	Unassigned	Unassigned	Subdivision3_genera_incertae_sedis
ASV14	Rhizoplane	-1.491	0.0441196	Depleted	0.502	1.849	Bacteria	Pseudomonadota	Gammaproteobacteria	Xanthomonadales	Xanthomonadaceae	Stenotrophomonas
ASV1416	Rhizoplane	-1.541	0.0253472	Depleted	0.004	0.011	Bacteria	Pseudomonadota	Gammaproteobacteria	Burkholderiales	Rhodocyclaceae	Georgfuchsia
ASV133	Rhizoplane	-1.544	0.0331793	Depleted	0.003	0.011	Bacteria	Pseudomonadota	Unassigned	Unassigned	Unassigned	Unassigned
ASV1926	Rhizoplane	-1.547	0.0337179	Depleted	0.014	0.06	Bacteria	Pseudomonadota	Gammaproteobacteria	Xanthomonadales	Xanthomonadaceae	Xanthomonas
ASV635	Rhizoplane	-1.551	0.0382179	Depleted	0.002	0.006	Bacteria	Pseudomonadota	Gammaproteobacteria	Burkholderiales	Gallionellaceae	Sulfuriferula
ASV825	Rhizoplane	-1.586	0.0354912	Depleted	0.002	0.005	Bacteria	Actinomycetota	Acidimicrobiia	Acidimicrobiales	Acidimicrobiaceae	Acidiferrimicrobium
ASV144	Rhizoplane	-1.589	0.037135	Depleted	0.006	0.02	Bacteria	Gemmatimonadota	Gemmatimonadetes	Gemmatimonadales	Gemmatimonadaceae	Gemmatirosa
ASV453	Rhizoplane	-1.605	0.0180001	Depleted	0.004	0.011	Bacteria	Pseudomonadota	Alphaproteobacteria	Rhizobiales	Hyphomicrobiaceae	Methyloceanibacter
ASV6804	Rhizoplane	-1.624	0.0401838	Depleted	0.001	0.003	Bacteria	Pseudomonadota	Alphaproteobacteria	Rhizobiales	Unassigned	Unassigned
ASV1133	Rhizoplane	-1.643	0.0312921	Depleted	0.003	0.007	Bacteria	Desulfobacterota	Syntrophobacteria	Syntrophobacterales	Unassigned	Unassigned
ASV380	Rhizoplane	-1.646	0.0191127	Depleted	0.036	0.076	Bacteria	Actinomycetota	Actinobacteria	Micrococcales	Micrococcaceae	Arthrobacter
ASV1371	Rhizoplane	-1.65	0.038687	Depleted	0	0.001	Bacteria	Bacteroidota	Chitinophagia	Chitinophagales	Chitinophagaceae	Flavitalea
ASV1104	Rhizoplane	-1.65	0.038687	Depleted	0	0.001	Bacteria	Myxococcota	Polyangia	Haliangiales	Haliangiaceae	Haliangium
ASV68	Rhizoplane	-1.654	0.0385507	Depleted	0.026	0.045	Bacteria	Pseudomonadota	Gammaproteobacteria	Pseudomonadales	Pseudomonadaceae	Pseudomonas
ASV589	Rhizoplane	-1.667	0.0377756	Depleted	0	0.001	Bacteria	Gemmatimonadota	Unassigned	Unassigned	Unassigned	Unassigned
ASV277	Rhizoplane	-1.67	0.0136717	Depleted	0.003	0.011	Bacteria	Pseudomonadota	Unassigned	Unassigned	Unassigned	Unassigned
ASV809	Rhizoplane	-1.672	0.0375367	Depleted	0	0.001	Bacteria	Pseudomonadota	Gammaproteobacteria	Enterobacterales	Pectobacteriaceae	Pectobacterium
ASV992	Rhizoplane	-1.675	0.0373773	Depleted	0	0.001	Bacteria	Nitrospirota	Nitrospira	Nitrospirales	Nitrospiraceae	Nitrospira
ASV403	Rhizoplane	-1.677	0.0372582	Depleted	0	0.001	Bacteria	Acidobacteriota	Acidobacteria_Gp5	Unassigned	Unassigned	Gp5
ASV236	Rhizoplane	-1.687	0.0314117	Depleted	0.001	0.005	Bacteria	Bacteroidota	Cytophagia	Cytophagales	Fulvivirgaceae	Ohtaekwangia
ASV614	Rhizoplane	-1.695	0.0273052	Depleted	0.003	0.01	Bacteria	Bacteroidota	Chitinophagia	Chitinophagales	Chitinophagaceae	Terrimonas
ASV757	Rhizoplane	-1.696	0.0363295	Depleted	0	0.001	Bacteria	Pseudomonadota	Gammaproteobacteria	Burkholderiales	Gallionellaceae	Sulfuriferula
ASV385	Rhizoplane	-1.699	0.00598561	Depleted	0.012	0.034	Bacteria	Pseudomonadota	Gammaproteobacteria	Burkholderiales	Oxalobacteraceae	Massilia
ASV1026	Rhizoplane	-1.703	0.04267	Depleted	0.001	0.003	Bacteria	Desulfobacterota	Syntrophobacteria	Syntrophobacterales	Syntrophaceae	Unassigned
ASV5	Rhizoplane	-1.704	0.0226534	Depleted	0.106	0.375	Bacteria	Pseudomonadota	Gammaproteobacteria	Enterobacterales	Enterobacteriaceae	Klebsiella
ASV776	Rhizoplane	-1.705	0.0308838	Depleted	0.004	0.009	Bacteria	Acidobacteriota	Acidobacteria_Gp6	Unassigned	Unassigned	Gp6
ASV2381	Rhizoplane	-1.708	0.0340671	Depleted	0.001	0.003	Bacteria	Acidobacteriota	Acidobacteria_Gp4	Unassigned	Unassigned	Gp4
ASV574	Rhizoplane	-1.719	0.0147532	Depleted	0.005	0.015	Bacteria	Bacillota	Bacilli	Bacillales	Bacillaceae_1	Bacillus
ASV1116	Rhizoplane	-1.725	0.0209435	Depleted	0.002	0.005	Bacteria	Actinomycetota	Thermoleophilia	Solirubrobacterales	Baekduiaceae	Baekduia
ASV160	Rhizoplane	-1.734	0.0477837	Depleted	0	0.002	Bacteria	Pseudomonadota	Alphaproteobacteria	Sphingomonadales	Sphingomonadaceae	Sphingobium
ASV37	Rhizoplane	-1.755	0.0119042	Depleted	0.024	0.078	Bacteria	Nitrospirota	Nitrospira	Nitrospirales	Nitrospiraceae	Nitrospira
ASV591	Rhizoplane	-1.774	0.0137873	Depleted	0.004	0.01	Bacteria	Acidobacteriota	Acidobacteria_Gp6	Unassigned	Unassigned	Gp6
ASV1016	Rhizoplane	-1.783	0.0425824	Depleted	0	0.002	Bacteria	Bacteroidota	Chitinophagia	Chitinophagales	Chitinophagaceae	Flavitalea
ASV284	Rhizoplane	-1.789	0.0296436	Depleted	0.009	0.034	Bacteria	Pseudomonadota	Alphaproteobacteria	Caulobacterales	Caulobacteraceae	Brevundimonas
ASV46	Rhizoplane	-1.796	0.0280718	Depleted	0.008	0.03	Bacteria	Nitrospirota	Nitrospira	Nitrospirales	Nitrospiraceae	Nitrospira
ASV136	Rhizoplane	-1.806	0.00956717	Depleted	0.004	0.014	Bacteria	Pseudomonadota	Gammaproteobacteria	Unassigned	Unassigned	Unassigned
ASV4886	Rhizoplane	-1.817	0.0273842	Depleted	0.001	0.003	Bacteria	Acidobacteriota	Acidobacteria_Gp25	Unassigned	Unassigned	Gp25
ASV813	Rhizoplane	-1.826	0.0328381	Depleted	0.001	0.003	Bacteria	Pseudomonadota	Gammaproteobacteria	Burkholderiales	Burkholderiaceae	Unassigned
ASV349	Rhizoplane	-1.833	0.0308935	Depleted	0.002	0.008	Bacteria	Pseudomonadota	Alphaproteobacteria	Micropepsales	Micropepsaceae	Rhizomicrobium
ASV107	Rhizoplane	-1.839	0.00856375	Depleted	0.006	0.021	Bacteria	Verrucomicrobiota	Subdivision3	Unassigned	Unassigned	Subdivision3_genera_incertae_sedis
ASV221	Rhizoplane	-1.842	0.0172548	Depleted	0.002	0.006	Bacteria	Pseudomonadota	Unassigned	Unassigned	Unassigned	Unassigned
ASV941	Rhizoplane	-1.85	0.0454507	Depleted	0.002	0.008	Bacteria	Pseudomonadota	Alphaproteobacteria	Caulobacterales	Caulobacteraceae	Brevundimonas
ASV4437	Rhizoplane	-1.873	0.0230724	Depleted	0.001	0.005	Bacteria	Bacteroidota	Chitinophagia	Chitinophagales	Chitinophagaceae	Flavisolibacter
ASV487	Rhizoplane	-1.876	0.0285073	Depleted	0.001	0.004	Bacteria	Pseudomonadota	Alphaproteobacteria	Sphingomonadales	Sphingomonadaceae	Sphingomonas
ASV94	Rhizoplane	-1.876	0.0136075	Depleted	0.041	0.099	Bacteria	Pseudomonadota	Gammaproteobacteria	Pseudomonadales	Pseudomonadaceae	Pseudomonas
ASV1160	Rhizoplane	-1.881	0.015904	Depleted	0.002	0.008	Bacteria	Pseudomonadota	Alphaproteobacteria	Rhizobiales	Devosiaceae	Devosia
ASV475	Rhizoplane	-1.883	0.0164826	Depleted	0.001	0.005	Bacteria	Pseudomonadota	Gammaproteobacteria	Burkholderiales	Methylophilaceae	Pseudomethylobacillus
ASV790	Rhizoplane	-1.893	0.00870857	Depleted	0.002	0.008	Bacteria	Pseudomonadota	Gammaproteobacteria	Burkholderiales	Chromobacteriaceae	Unassigned
ASV272	Rhizoplane	-1.897	0.00432892	Depleted	0.003	0.009	Bacteria	Pseudomonadota	Gammaproteobacteria	Enterobacterales	Yersiniaceae	Serratia
ASV678	Rhizoplane	-1.904	0.00566768	Depleted	0.003	0.009	Bacteria	Pseudomonadota	Gammaproteobacteria	Burkholderiales	Comamonadaceae	Unassigned
ASV22	Rhizoplane	-1.904	0.0472455	Depleted	0.001	0.003	Bacteria	Pseudomonadota	Gammaproteobacteria	Pseudomonadales	Pseudomonadaceae	Pseudomonas
ASV128	Rhizoplane	-1.905	0.00810207	Depleted	0.003	0.013	Bacteria	Acidobacteriota	Unassigned	Unassigned	Unassigned	Unassigned
ASV1056	Rhizoplane	-1.924	0.0199456	Depleted	0	0.001	Bacteria	Acidobacteriota	Acidobacteria_Gp4	Unassigned	Unassigned	Gp4
ASV1202	Rhizoplane	-1.924	0.0308165	Depleted	0	0.002	Bacteria	Bacteroidota	Flavobacteriia	Flavobacteriales	Flavobacteriaceae	Flavobacterium
ASV595	Rhizoplane	-1.925	0.0155246	Depleted	0.002	0.007	Bacteria	Pseudomonadota	Gammaproteobacteria	Unassigned	Unassigned	Unassigned
ASV384	Rhizoplane	-1.927	0.019902	Depleted	0.002	0.009	Bacteria	Acidobacteriota	Acidobacteria_Gp4	Unassigned	Unassigned	Gp4
ASV1190	Rhizoplane	-1.933	0.0134419	Depleted	0.001	0.005	Bacteria	Acidobacteriota	Blastocatellia	Blastocatellales	Blastocatellaceae	Stenotrophobacter
ASV1478	Rhizoplane	-1.936	0.018242	Depleted	0.001	0.006	Bacteria	Bacteroidota	Chitinophagia	Chitinophagales	Chitinophagaceae	Terrimonas
ASV508	Rhizoplane	-1.942	0.00353835	Depleted	0.004	0.013	Bacteria	Verrucomicrobiota	Spartobacteria	Unassigned	Unassigned	Spartobacteria_genera_incertae_sedis
ASV691	Rhizoplane	-1.956	0.0189302	Depleted	0	0.001	Bacteria	Verrucomicrobiota	Subdivision3	Unassigned	Unassigned	Subdivision3_genera_incertae_sedis
ASV359	Rhizoplane	-1.982	0.00173249	Depleted	0.006	0.02	Bacteria	Pseudomonadota	Gammaproteobacteria	Burkholderiales	Comamonadaceae	Ramlibacter
ASV533	Rhizoplane	-1.992	0.0140147	Depleted	0.001	0.006	Bacteria	Verrucomicrobiota	Subdivision3	Unassigned	Unassigned	Subdivision3_genera_incertae_sedis
ASV311	Rhizoplane	-1.998	0.0105349	Depleted	0.001	0.006	Bacteria	Bacillota	Bacilli	Bacillales	Bacillaceae_1	Bacillus
ASV672	Rhizoplane	-2.002	0.0324662	Depleted	0.001	0.003	Bacteria	Bacteroidota	Flavobacteriia	Flavobacteriales	Flavobacteriaceae	Flavobacterium
ASV7159	Rhizoplane	-2.012	0.015956	Depleted	0	0.003	Bacteria	Verrucomicrobiota	Subdivision3	Unassigned	Unassigned	Subdivision3_genera_incertae_sedis
ASV273	Rhizoplane	-2.013	0.0126606	Depleted	0.002	0.011	Bacteria	Verrucomicrobiota	Subdivision3	Unassigned	Unassigned	Subdivision3_genera_incertae_sedis
ASV630	Rhizoplane	-2.015	0.00891436	Depleted	0.002	0.008	Bacteria	Pseudomonadota	Gammaproteobacteria	Burkholderiales	Methylophilaceae	Methylotenera
ASV1052	Rhizoplane	-2.032	0.0177807	Depleted	0.001	0.003	Bacteria	Pseudomonadota	Gammaproteobacteria	Burkholderiales	Oxalobacteraceae	Massilia
ASV711	Rhizoplane	-2.04	0.00645803	Depleted	0.001	0.004	Bacteria	Verrucomicrobiota	Subdivision3	Unassigned	Unassigned	Subdivision3_genera_incertae_sedis
ASV858	Rhizoplane	-2.064	0.0375326	Depleted	0.001	0.004	Bacteria	Pseudomonadota	Gammaproteobacteria	Enterobacterales	Erwiniaceae	Pantoea
ASV481	Rhizoplane	-2.068	0.00505516	Depleted	0.001	0.005	Bacteria	Pseudomonadota	Gammaproteobacteria	Nevskiales	Steroidobacteraceae	Steroidobacter
ASV1557	Rhizoplane	-2.071	0.00755072	Depleted	0.003	0.011	Bacteria	Acidobacteriota	Blastocatellia	Blastocatellales	Blastocatellaceae	Stenotrophobacter
ASV368	Rhizoplane	-2.077	0.00387462	Depleted	0.003	0.01	Bacteria	Pseudomonadota	Gammaproteobacteria	Nevskiales	Steroidobacteraceae	Steroidobacter
ASV604	Rhizoplane	-2.078	0.00770611	Depleted	0.001	0.006	Bacteria	Pseudomonadota	Gammaproteobacteria	Burkholderiales	Comamonadaceae	Ideonella
ASV253	Rhizoplane	-2.082	0.0217518	Depleted	0	0.002	Bacteria	Pseudomonadota	Gammaproteobacteria	Burkholderiales	Alcaligenaceae	Kerstersia
ASV347	Rhizoplane	-2.088	0.00789339	Depleted	0.002	0.009	Bacteria	Pseudomonadota	Gammaproteobacteria	Burkholderiales	Comamonadaceae	Ramlibacter
ASV701	Rhizoplane	-2.091	0.0204694	Depleted	0.001	0.005	Bacteria	Chloroflexota	Unassigned	Unassigned	Unassigned	Unassigned
ASV603	Rhizoplane	-2.109	0.0132094	Depleted	0.001	0.006	Bacteria	Pseudomonadota	Gammaproteobacteria	Burkholderiales	Nitrosomonadaceae	Nitrosospira
ASV360	Rhizoplane	-2.131	0.00293439	Depleted	0.002	0.01	Bacteria	Acidobacteriota	Acidobacteria_Gp5	Unassigned	Unassigned	Gp5
ASV573	Rhizoplane	-2.133	0.0112178	Depleted	0	0.002	Bacteria	Acidobacteriota	Acidobacteria_Gp1	Unassigned	Unassigned	Unassigned
ASV158	Rhizoplane	-2.133	0.00249026	Depleted	0.011	0.04	Bacteria	Pseudomonadota	Gammaproteobacteria	Burkholderiales	Burkholderiaceae	Chitinimonas
ASV5467	Rhizoplane	-2.134	0.0140399	Depleted	0	0.002	Bacteria	Acidobacteriota	Acidobacteria_Gp25	Unassigned	Unassigned	Gp25
ASV190	Rhizoplane	-2.134	0.00532933	Depleted	0.004	0.019	Bacteria	Bacteroidota	Chitinophagia	Chitinophagales	Chitinophagaceae	Niabella
ASV922	Rhizoplane	-2.135	0.0111987	Depleted	0	0.002	Bacteria	Gemmatimonadota	Gemmatimonadetes	Gemmatimonadales	Gemmatimonadaceae	Gemmatirosa
ASV537	Rhizoplane	-2.137	0.00672261	Depleted	0.001	0.005	Bacteria	Bacteroidota	Chitinophagia	Chitinophagales	Chitinophagaceae	Ferruginibacter
ASV1182	Rhizoplane	-2.148	0.013842	Depleted	0	0.002	Bacteria	Bacteroidota	Flavobacteriia	Flavobacteriales	Flavobacteriaceae	Flavobacterium
ASV996	Rhizoplane	-2.159	0.0109091	Depleted	0	0.002	Bacteria	Pseudomonadota	Gammaproteobacteria	Burkholderiales	Oxalobacteraceae	Pseudoduganella
ASV173	Rhizoplane	-2.161	0.0164056	Depleted	0	0.003	Bacteria	Acidobacteriota	Acidobacteria_Gp4	Unassigned	Unassigned	Gp4
ASV990	Rhizoplane	-2.169	0.0154786	Depleted	0.001	0.004	Bacteria	Acidobacteriota	Acidobacteria_Gp4	Unassigned	Unassigned	Gp4
ASV193	Rhizoplane	-2.176	0.00829982	Depleted	0.001	0.006	Bacteria	Acidobacteriota	Acidobacteria_Gp4	Unassigned	Unassigned	Gp4
ASV357	Rhizoplane	-2.176	0.0123192	Depleted	0.067	0.154	Bacteria	Pseudomonadota	Gammaproteobacteria	Enterobacterales	Erwiniaceae	Pantoea
ASV684	Rhizoplane	-2.183	0.00999148	Depleted	0	0.002	Bacteria	Acidobacteriota	Acidobacteria_Gp7	Unassigned	Unassigned	Gp7
ASV405	Rhizoplane	-2.198	0.00424572	Depleted	0.001	0.005	Bacteria	Desulfobacterota	Desulfuromonadia	Desulfuromonadales	Geobacteraceae	Geobacter
ASV77	Rhizoplane	-2.201	0.0046204	Depleted	0.003	0.021	Bacteria	Pseudomonadota	Alphaproteobacteria	Rhizobiales	Unassigned	Unassigned
ASV756	Rhizoplane	-2.201	0.00801994	Depleted	0	0.002	Bacteria	Nitrospirota	Nitrospira	Nitrospirales	Nitrospiraceae	Nitrospira
ASV1403	Rhizoplane	-2.231	0.0139577	Depleted	0.009	0.022	Bacteria	Pseudomonadota	Gammaproteobacteria	Enterobacterales	Enterobacteriaceae	Unassigned
ASV7634	Rhizoplane	-2.271	0.00553567	Depleted	0.002	0.009	Bacteria	Acidobacteriota	Acidobacteria_Gp4	Unassigned	Unassigned	Gp4
ASV327	Rhizoplane	-2.276	0.00112549	Depleted	0.004	0.021	Bacteria	Pseudomonadota	Gammaproteobacteria	Burkholderiales	Gallionellaceae	Unassigned
ASV299	Rhizoplane	-2.283	0.00288274	Depleted	0.001	0.008	Bacteria	Dissulfuribacterota	Dissulfuribacteria	Dissulfuribacterales	Unassigned	Dissulfurimicrobium
ASV204	Rhizoplane	-2.289	0.0014452	Depleted	0.003	0.016	Bacteria	Verrucomicrobiota	Subdivision3	Unassigned	Unassigned	Subdivision3_genera_incertae_sedis
ASV389	Rhizoplane	-2.29	0.00545992	Depleted	0.003	0.013	Bacteria	Acidobacteriota	Acidobacteria_Gp5	Unassigned	Unassigned	Gp5
ASV658	Rhizoplane	-2.307	0.00349395	Depleted	0.001	0.006	Bacteria	Verrucomicrobiota	Subdivision3	Unassigned	Unassigned	Subdivision3_genera_incertae_sedis
ASV329	Rhizoplane	-2.318	0.0045768	Depleted	0.002	0.014	Bacteria	Chlamydiota	Chlamydiia	Chlamydiales	Waddliaceae	Waddlia
ASV726	Rhizoplane	-2.329	0.00545294	Depleted	0.001	0.008	Bacteria	Pseudomonadota	Unassigned	Unassigned	Unassigned	Unassigned
ASV456	Rhizoplane	-2.332	0.00248612	Depleted	0.003	0.014	Bacteria	Ignavibacteriota	Ignavibacteria	Ignavibacteriales	Ignavibacteriaceae	Ignavibacterium
ASV444	Rhizoplane	-2.337	0.00274318	Depleted	0.002	0.011	Bacteria	Bacteroidota	Chitinophagia	Chitinophagales	Chitinophagaceae	Unassigned
ASV470	Rhizoplane	-2.337	0.00324966	Depleted	0.001	0.008	Bacteria	Pseudomonadota	Gammaproteobacteria	Pseudomonadales	Pseudomonadaceae	Pseudomonas
ASV387	Rhizoplane	-2.349	0.00079025	Depleted	0.003	0.013	Bacteria	Pseudomonadota	Gammaproteobacteria	Burkholderiales	Oxalobacteraceae	Duganella
ASV110	Rhizoplane	-2.353	0.000651635	Depleted	0.005	0.021	Bacteria	Pseudomonadota	Gammaproteobacteria	Burkholderiales	Burkholderiaceae	Chitinimonas
ASV575	Rhizoplane	-2.354	0.00438772	Depleted	0.001	0.005	Bacteria	Verrucomicrobiota	Subdivision3	Unassigned	Unassigned	Subdivision3_genera_incertae_sedis
ASV399	Rhizoplane	-2.359	0.000791534	Depleted	0.002	0.012	Bacteria	Dissulfuribacterota	Dissulfuribacteria	Dissulfuribacterales	Unassigned	Dissulfurimicrobium
ASV1022	Rhizoplane	-2.363	0.00789381	Depleted	0.001	0.005	Bacteria	Bacteroidota	Cytophagia	Cytophagales	Hymenobacteraceae	Adhaeribacter
ASV267	Rhizoplane	-2.364	0.0226783	Depleted	0	0.002	Bacteria	Pseudomonadota	Gammaproteobacteria	Pseudomonadales	Pseudomonadaceae	Pseudomonas
ASV445	Rhizoplane	-2.368	0.00317161	Depleted	0.003	0.013	Bacteria	Pseudomonadota	Alphaproteobacteria	Unassigned	Unassigned	Unassigned
ASV547	Rhizoplane	-2.37	0.00505398	Depleted	0.004	0.02	Bacteria	Pseudomonadota	Alphaproteobacteria	Rhizobiales	Rhizobiaceae	Agrobacterium
ASV47	Rhizoplane	-2.371	0.00109011	Depleted	0.002	0.011	Bacteria	Acidobacteriota	Acidobacteria_Gp4	Unassigned	Unassigned	Gp4
ASV877	Rhizoplane	-2.372	0.004975	Depleted	0	0.002	Bacteria	Acidobacteriota	Acidobacteria_Gp5	Unassigned	Unassigned	Gp5
ASV848	Rhizoplane	-2.384	0.00450556	Depleted	0	0.002	Bacteria	Acidobacteriota	Acidobacteria_Gp7	Unassigned	Unassigned	Gp7
ASV122	Rhizoplane	-2.41	0.017251	Depleted	0.167	0.364	Bacteria	Pseudomonadota	Gammaproteobacteria	Pseudomonadales	Pseudomonadaceae	Pseudomonas
ASV373	Rhizoplane	-2.413	0.00349794	Depleted	0	0.002	Bacteria	Bacteroidota	Chitinophagia	Chitinophagales	Chitinophagaceae	Terrimonas
ASV462	Rhizoplane	-2.414	0.00202155	Depleted	0.002	0.013	Bacteria	Acidobacteriota	Acidobacteria_Gp4	Unassigned	Unassigned	Gp4
ASV418	Rhizoplane	-2.415	0.00190976	Depleted	0.002	0.011	Bacteria	Pseudomonadota	Unassigned	Unassigned	Unassigned	Unassigned
ASV1637	Rhizoplane	-2.42	0.00271708	Depleted	0.001	0.008	Bacteria	Bacillota	Clostridia	Clostridiales	Clostridiaceae_1	Clostridium_sensu_stricto
ASV816	Rhizoplane	-2.44	0.00659459	Depleted	0.001	0.006	Bacteria	Acidobacteriota	Acidobacteria_Gp7	Unassigned	Unassigned	Gp7
ASV391	Rhizoplane	-2.442	0.00335802	Depleted	0.002	0.011	Bacteria	Ignavibacteriota	Ignavibacteria	Ignavibacteriales	Ignavibacteriaceae	Melioribacter
ASV650	Rhizoplane	-2.45	0.00503291	Depleted	0	0.004	Bacteria	Pseudomonadota	Gammaproteobacteria	Unassigned	Unassigned	Unassigned
ASV618	Rhizoplane	-2.454	0.000869273	Depleted	0.001	0.008	Bacteria	Pseudomonadota	Gammaproteobacteria	Burkholderiales	Comamonadaceae	Ramlibacter
ASV303	Rhizoplane	-2.471	0.00424842	Depleted	0.002	0.019	Bacteria	Bacillota	Bacilli	Bacillales	Bacillaceae_1	Bacillus
ASV354	Rhizoplane	-2.475	0.00201571	Depleted	0.002	0.012	Bacteria	Pseudomonadota	Gammaproteobacteria	Oceanospirillales	Alcanivoracaceae	Alcanivorax
ASV466	Rhizoplane	-2.476	0.0022064	Depleted	0.002	0.012	Bacteria	Acidobacteriota	Acidobacteria_Gp1	Unassigned	Unassigned	Acidobacterium
ASV670	Rhizoplane	-2.48	0.00405218	Depleted	0.001	0.008	Bacteria	Bacteroidota	Chitinophagia	Chitinophagales	Chitinophagaceae	Flavisolibacter
ASV506	Rhizoplane	-2.482	0.00461554	Depleted	0.001	0.007	Bacteria	Acidobacteriota	Acidobacteria_Gp5	Unassigned	Unassigned	Gp5
ASV1012	Rhizoplane	-2.504	0.00415506	Depleted	0	0.002	Bacteria	Pseudomonadota	Gammaproteobacteria	Cellvibrionales	Cellvibrionaceae	Cellvibrio
ASV899	Rhizoplane	-2.507	0.00250719	Depleted	0	0.004	Bacteria	Bdellovibrionota	Bdellovibrionia	Bdellovibrionales	Bdellovibrionaceae	Bdellovibrio
ASV864	Rhizoplane	-2.518	0.0072085	Depleted	0	0.002	Bacteria	Acidobacteriota	Acidobacteria_Gp5	Unassigned	Unassigned	Gp5
ASV764	Rhizoplane	-2.521	0.00279496	Depleted	0	0.003	Bacteria	Bacteroidota	Cytophagia	Cytophagales	Fulvivirgaceae	Ohtaekwangia
ASV557	Rhizoplane	-2.534	0.00406075	Depleted	0	0.002	Bacteria	Gemmatimonadota	Gemmatimonadetes	Gemmatimonadales	Gemmatimonadaceae	Gemmatimonas
ASV356	Rhizoplane	-2.535	0.000991314	Depleted	0.002	0.01	Bacteria	Bacteroidota	Chitinophagia	Chitinophagales	Chitinophagaceae	Terrimonas
ASV659	Rhizoplane	-2.541	0.00460529	Depleted	0.001	0.005	Bacteria	Desulfobacterota	Desulfuromonadia	Desulfuromonadales	Geobacteraceae	Unassigned
ASV835	Rhizoplane	-2.548	0.00159201	Depleted	0.001	0.008	Bacteria	Verrucomicrobiota	Subdivision3	Unassigned	Unassigned	Subdivision3_genera_incertae_sedis
ASV907	Rhizoplane	-2.553	0.0028192	Depleted	0.001	0.008	Bacteria	Acidobacteriota	Acidobacteria_Gp5	Unassigned	Unassigned	Gp5
ASV605	Rhizoplane	-2.561	0.00314863	Depleted	0.001	0.008	Bacteria	Bacteroidota	Chitinophagia	Chitinophagales	Chitinophagaceae	Flavitalea
ASV208	Rhizoplane	-2.574	0.00238451	Depleted	0.005	0.025	Bacteria	Gemmatimonadota	Gemmatimonadetes	Gemmatimonadales	Gemmatimonadaceae	Gemmatimonas
ASV891	Rhizoplane	-2.58	0.00268971	Depleted	0.001	0.006	Bacteria	Verrucomicrobiota	Subdivision3	Unassigned	Unassigned	Subdivision3_genera_incertae_sedis
ASV2134	Rhizoplane	-2.588	0.00223298	Depleted	0.001	0.008	Bacteria	Bacteroidota	Chitinophagia	Chitinophagales	Chitinophagaceae	Flavisolibacter
ASV945	Rhizoplane	-2.588	0.0021166	Depleted	0	0.002	Bacteria	Bacteroidota	Cytophagia	Cytophagales	Cytophagaceae	Chryseotalea
ASV991	Rhizoplane	-2.592	0.00230086	Depleted	0.001	0.005	Bacteria	Bacteroidota	Chitinophagia	Chitinophagales	Chitinophagaceae	Flavisolibacter
ASV1310	Rhizoplane	-2.593	0.0150889	Depleted	0.002	0.01	Bacteria	Bacteroidota	Flavobacteriia	Flavobacteriales	Weeksellaceae	Chryseobacterium
ASV367	Rhizoplane	-2.595	0.000571418	Depleted	0.002	0.014	Bacteria	Bacteroidota	Chitinophagia	Chitinophagales	Chitinophagaceae	Flavisolibacter
ASV6161	Rhizoplane	-2.602	0.00188389	Depleted	0	0.002	Bacteria	Pseudomonadota	Gammaproteobacteria	Burkholderiales	Oxalobacteraceae	Unassigned
ASV138	Rhizoplane	-2.627	0.000338252	Depleted	0.004	0.025	Bacteria	Pseudomonadota	Gammaproteobacteria	Oceanospirillales	Alcanivoracaceae	Alcanivorax
ASV457	Rhizoplane	-2.628	0.000198755	Depleted	0.002	0.014	Bacteria	Bacillota	Erysipelotrichia	Erysipelotrichales	Erysipelotrichaceae	Turicibacter
ASV531	Rhizoplane	-2.633	0.000736038	Depleted	0.001	0.006	Bacteria	Verrucomicrobiota	Subdivision3	Unassigned	Unassigned	Subdivision3_genera_incertae_sedis
ASV1002	Rhizoplane	-2.664	0.00688478	Depleted	0	0.005	Bacteria	Acidobacteriota	Acidobacteria_Gp5	Unassigned	Unassigned	Gp5
ASV720	Rhizoplane	-2.703	0.000882833	Depleted	0.001	0.006	Bacteria	Bacillota	Bacilli	Bacillales	Bacillaceae_1	Bacillus
ASV25	Rhizoplane	-2.709	0.00145872	Depleted	0.373	1.225	Bacteria	Pseudomonadota	Gammaproteobacteria	Pseudomonadales	Pseudomonadaceae	Pseudomonas
ASV679	Rhizoplane	-2.738	0.000460708	Depleted	0.001	0.006	Bacteria	Verrucomicrobiota	Subdivision3	Unassigned	Unassigned	Subdivision3_genera_incertae_sedis
ASV535	Rhizoplane	-2.741	0.000674877	Depleted	0.001	0.007	Bacteria	Bacillota	Bacilli	Bacillales	Bacillaceae_1	Bacillus
ASV54	Rhizoplane	-2.747	0.000396982	Depleted	0.002	0.016	Bacteria	Acidobacteriota	Acidobacteria_Gp4	Unassigned	Unassigned	Gp4
ASV476	Rhizoplane	-2.751	0.000783729	Depleted	0.001	0.006	Bacteria	Pseudomonadota	Gammaproteobacteria	Burkholderiales	Unassigned	Unassigned
ASV224	Rhizoplane	-2.757	0.00152115	Depleted	0.001	0.011	Bacteria	Pseudomonadota	Gammaproteobacteria	Burkholderiales	Comamonadaceae	Unassigned
ASV48	Rhizoplane	-2.757	0.000585451	Depleted	0.005	0.042	Bacteria	Pseudomonadota	Gammaproteobacteria	Enterobacterales	Enterobacteriaceae	Citrobacter
ASV1142	Rhizoplane	-2.759	0.000513985	Depleted	0.001	0.006	Bacteria	Pseudomonadota	Alphaproteobacteria	Micropepsales	Micropepsaceae	Micropepsis
ASV836	Rhizoplane	-2.771	0.000660617	Depleted	0	0.004	Bacteria	Bacteroidota	Chitinophagia	Chitinophagales	Chitinophagaceae	Flavitalea
ASV530	Rhizoplane	-2.774	0.000493191	Depleted	0.001	0.012	Bacteria	Armatimonadota	Unassigned	Unassigned	Unassigned	Armatimonadetes_gp5
ASV317	Rhizoplane	-2.78	0.00103586	Depleted	0.003	0.022	Bacteria	Bacteroidota	Chitinophagia	Chitinophagales	Chitinophagaceae	Terrimonas
ASV93	Rhizoplane	-2.792	7.66e-05	Depleted	0.006	0.042	Bacteria	Nitrospirota	Nitrospira	Nitrospirales	Nitrospiraceae	Nitrospira
ASV1155	Rhizoplane	-2.801	0.00110136	Depleted	0	0.004	Bacteria	Acidobacteriota	Acidobacteria_Gp25	Unassigned	Unassigned	Gp25
ASV427	Rhizoplane	-2.809	0.00025457	Depleted	0.001	0.006	Bacteria	Acidobacteriota	Acidobacteria_Gp1	Unassigned	Unassigned	Gp1
ASV828	Rhizoplane	-2.812	0.000535629	Depleted	0.001	0.007	Bacteria	Pseudomonadota	Gammaproteobacteria	Burkholderiales	Burkholderiaceae	Chitinimonas
ASV31	Rhizoplane	-2.814	0.000564515	Depleted	0.004	0.033	Bacteria	Acidobacteriota	Acidobacteria_Gp4	Unassigned	Unassigned	Gp4
ASV920	Rhizoplane	-2.822	0.00145605	Depleted	0	0.003	Bacteria	Pseudomonadota	Gammaproteobacteria	Burkholderiales	Unassigned	Unassigned
ASV1011	Rhizoplane	-2.822	0.00145674	Depleted	0	0.003	Bacteria	Verrucomicrobiota	Subdivision3	Unassigned	Unassigned	Subdivision3_genera_incertae_sedis
ASV668	Rhizoplane	-2.827	0.000298967	Depleted	0.001	0.009	Bacteria	Verrucomicrobiota	Subdivision3	Unassigned	Unassigned	Subdivision3_genera_incertae_sedis
ASV131	Rhizoplane	-2.832	0.0012097	Depleted	0	0.003	Bacteria	Acidobacteriota	Acidobacteria_Gp4	Unassigned	Unassigned	Gp4
ASV57	Rhizoplane	-2.835	0.000151146	Depleted	0.01	0.059	Bacteria	Acidobacteriota	Unassigned	Unassigned	Unassigned	Unassigned
ASV153	Rhizoplane	-2.845	0.000378915	Depleted	0.001	0.01	Bacteria	Bacteroidota	Chitinophagia	Chitinophagales	Chitinophagaceae	Flavisolibacter
ASV703	Rhizoplane	-2.847	0.00613226	Depleted	0.005	0.016	Bacteria	Pseudomonadota	Gammaproteobacteria	Enterobacterales	Enterobacteriaceae	Citrobacter
ASV414	Rhizoplane	-2.859	0.0013725	Depleted	0.003	0.035	Bacteria	Pseudomonadota	Gammaproteobacteria	Oceanospirillales	Oceanospirillaceae	Marinobacterium
ASV561	Rhizoplane	-2.861	0.000678856	Depleted	0	0.003	Bacteria	Actinomycetota	Unassigned	Unassigned	Unassigned	Unassigned
ASV249	Rhizoplane	-2.863	0.000478697	Depleted	0.003	0.028	Bacteria	Armatimonadota	Unassigned	Unassigned	Unassigned	Armatimonadetes_gp5
ASV1140	Rhizoplane	-2.868	0.000682826	Depleted	0	0.003	Bacteria	Actinomycetota	Actinobacteria	Propionibacteriales	Propionibacteriaceae	Microlunatus
ASV947	Rhizoplane	-2.869	0.000857007	Depleted	0	0.003	Bacteria	Desulfobacterota	Desulfuromonadia	Desulfuromonadales	Geobacteraceae	Unassigned
ASV982	Rhizoplane	-2.879	0.000798363	Depleted	0	0.003	Bacteria	Verrucomicrobiota	Subdivision3	Unassigned	Unassigned	Subdivision3_genera_incertae_sedis
ASV319	Rhizoplane	-2.88	0.000867608	Depleted	0.019	0.236	Bacteria	Actinomycetota	Actinobacteria	Micrococcales	Microbacteriaceae	Microterricola
ASV767	Rhizoplane	-2.888	0.000853663	Depleted	0	0.003	Bacteria	Acidobacteriota	Acidobacteria_Gp5	Unassigned	Unassigned	Gp5
ASV714	Rhizoplane	-2.889	0.000439542	Depleted	0.001	0.014	Bacteria	Bacillota	Bacilli	Bacillales	Bacillaceae_1	Peribacillus
ASV477	Rhizoplane	-2.905	0.00123875	Depleted	0.001	0.008	Bacteria	Acidobacteriota	Acidobacteria_Gp4	Unassigned	Unassigned	Gp4
ASV793	Rhizoplane	-2.905	0.000403389	Depleted	0.001	0.012	Bacteria	Bacteroidota	Saprospiria	Saprospirales	Lewinellaceae	Lewinella
ASV708	Rhizoplane	-2.908	0.000477439	Depleted	0	0.003	Bacteria	Bacteroidota	Saprospiria	Saprospirales	Lewinellaceae	Flavilitoribacter
ASV74	Rhizoplane	-2.915	0.000125424	Depleted	0.007	0.059	Bacteria	Nitrospirota	Nitrospira	Nitrospirales	Nitrospiraceae	Nitrospira
ASV5611	Rhizoplane	-2.925	0.00102376	Depleted	0	0.003	Bacteria	Bacteroidota	Flavobacteriia	Flavobacteriales	Weeksellaceae	Chryseobacterium
ASV245	Rhizoplane	-2.932	0.000217128	Depleted	0.01	0.091	Bacteria	Bacillota	Bacilli	Bacillales	Bacillaceae_1	Neobacillus
ASV687	Rhizoplane	-2.935	0.000304218	Depleted	0	0.005	Bacteria	Bacteroidota	Chitinophagia	Chitinophagales	Chitinophagaceae	Ferruginibacter
ASV690	Rhizoplane	-2.937	0.000295675	Depleted	0	0.005	Bacteria	Ignavibacteriota	Ignavibacteria	Ignavibacteriales	Ignavibacteriaceae	Ignavibacterium
ASV422	Rhizoplane	-2.943	0.000924084	Depleted	0	0.003	Bacteria	Pseudomonadota	Gammaproteobacteria	Unassigned	Unassigned	Unassigned
ASV201	Rhizoplane	-2.946	0.000198658	Depleted	0.002	0.019	Bacteria	Acidobacteriota	Acidobacteria_Gp5	Unassigned	Unassigned	Gp5
ASV1087	Rhizoplane	-2.972	0.000747595	Depleted	0	0.003	Bacteria	Gemmatimonadota	Gemmatimonadetes	Gemmatimonadales	Gemmatimonadaceae	Gemmatirosa
ASV523	Rhizoplane	-2.973	0.000315045	Depleted	0	0.005	Bacteria	Latescibacterota	Unassigned	Unassigned	Unassigned	Latescibacteria_genera_incertae_sedis
ASV705	Rhizoplane	-2.974	0.000658955	Depleted	0	0.003	Bacteria	Bacteroidota	Cytophagia	Cytophagales	Fulvivirgaceae	Ohtaekwangia
ASV1205	Rhizoplane	-2.983	0.00031772	Depleted	0	0.006	Bacteria	Bacteroidota	Chitinophagia	Chitinophagales	Chitinophagaceae	Chitinophaga
ASV155	Rhizoplane	-2.991	0.000104678	Depleted	0.011	0.095	Bacteria	Pseudomonadota	Alphaproteobacteria	Caulobacterales	Caulobacteraceae	Brevundimonas
ASV959	Rhizoplane	-2.997	0.00026736	Depleted	0.001	0.006	Bacteria	Actinomycetota	Thermoleophilia	Solirubrobacterales	Baekduiaceae	Baekduia
ASV103	Rhizoplane	-3.02	0.00520313	Depleted	0	0.006	Bacteria	Pseudomonadota	Gammaproteobacteria	Cellvibrionales	Cellvibrionaceae	Cellvibrio
ASV1681	Rhizoplane	-3.02	0.00166709	Depleted	0.018	0.05	Bacteria	Pseudomonadota	Gammaproteobacteria	Enterobacterales	Unassigned	Unassigned
ASV343	Rhizoplane	-3.031	0.000579099	Depleted	0.002	0.025	Bacteria	Bacteroidota	Cytophagia	Cytophagales	Hymenobacteraceae	Adhaeribacter
ASV1004	Rhizoplane	-3.038	0.00104194	Depleted	0	0.003	Bacteria	Pseudomonadota	Gammaproteobacteria	Gammaproteobacteria_incertae_sedis	Unassigned	Acidibacter
ASV884	Rhizoplane	-3.041	0.000542737	Depleted	0	0.006	Bacteria	Acidobacteriota	Acidobacteria_Gp5	Unassigned	Unassigned	Gp5
ASV27	Rhizoplane	-3.042	0.000840114	Depleted	0.019	0.167	Bacteria	Bacteroidota	Chitinophagia	Chitinophagales	Chitinophagaceae	Terrimonas
ASV101	Rhizoplane	-3.06	0.000148746	Depleted	0.003	0.028	Bacteria	Verrucomicrobiota	Subdivision3	Unassigned	Unassigned	Subdivision3_genera_incertae_sedis
ASV989	Rhizoplane	-3.076	0.000583857	Depleted	0	0.003	Bacteria	Verrucomicrobiota	Subdivision3	Unassigned	Unassigned	Subdivision3_genera_incertae_sedis
ASV119	Rhizoplane	-3.094	0.000249222	Depleted	0.001	0.012	Bacteria	Nitrospirota	Nitrospira	Nitrospirales	Nitrospiraceae	Nitrospira
ASV16	Rhizoplane	-3.097	0.00190146	Depleted	1.601	6.083	Bacteria	Pseudomonadota	Gammaproteobacteria	Pseudomonadales	Pseudomonadaceae	Pseudomonas
ASV1556	Rhizoplane	-3.102	0.000240043	Depleted	0.001	0.014	Bacteria	Ignavibacteriota	Ignavibacteria	Ignavibacteriales	Ignavibacteriaceae	Ignavibacterium
ASV237	Rhizoplane	-3.112	0.000171658	Depleted	0.001	0.014	Bacteria	Bacteroidota	Cytophagia	Cytophagales	Fulvivirgaceae	Ohtaekwangia
ASV1020	Rhizoplane	-3.136	0.00025896	Depleted	0	0.006	Bacteria	Bacteroidota	Flavobacteriia	Flavobacteriales	Flavobacteriaceae	Flavobacterium
ASV146	Rhizoplane	-3.137	0.000109001	Depleted	0.001	0.012	Bacteria	Acidobacteriota	Acidobacteria_Gp4	Unassigned	Unassigned	Gp4
ASV218	Rhizoplane	-3.155	5.54e-05	Depleted	0.001	0.016	Bacteria	Bdellovibrionota	Bdellovibrionia	Bdellovibrionales	Bdellovibrionaceae	Bdellovibrio
ASV527	Rhizoplane	-3.181	9.48e-05	Depleted	0	0.007	Bacteria	Acidobacteriota	Acidobacteria_Gp5	Unassigned	Unassigned	Gp5
ASV504	Rhizoplane	-3.188	0.000272131	Depleted	0	0.007	Bacteria	Pseudomonadota	Gammaproteobacteria	Gammaproteobacteria_incertae_sedis	Unassigned	Acidibacter
ASV431	Rhizoplane	-3.197	0.000119355	Depleted	0.001	0.012	Bacteria	Bacteroidota	Chitinophagia	Chitinophagales	Chitinophagaceae	Flaviaesturariibacter
ASV2092	Rhizoplane	-3.201	0.000262615	Depleted	0.001	0.011	Bacteria	Bacteroidota	Cytophagia	Cytophagales	Hymenobacteraceae	Adhaeribacter
ASV998	Rhizoplane	-3.206	0.000250675	Depleted	0	0.004	Bacteria	Verrucomicrobiota	Subdivision3	Unassigned	Unassigned	Subdivision3_genera_incertae_sedis
ASV881	Rhizoplane	-3.212	0.000208155	Depleted	0	0.004	Bacteria	Bacteroidota	Cytophagia	Cytophagales	Cytophagaceae	Unassigned
ASV692	Rhizoplane	-3.212	0.000208142	Depleted	0	0.004	Bacteria	Pseudomonadota	Gammaproteobacteria	Burkholderiales	Oxalobacteraceae	Massilia
ASV807	Rhizoplane	-3.221	0.000193253	Depleted	0.002	0.027	Bacteria	Bacteroidota	Flavobacteriia	Flavobacteriales	Flavobacteriaceae	Flavobacterium
ASV50	Rhizoplane	-3.23	0.00020915	Depleted	0.003	0.041	Bacteria	Acidobacteriota	Acidobacteria_Gp11	Unassigned	Unassigned	Gp11
ASV459	Rhizoplane	-3.23	0.000138508	Depleted	0.001	0.01	Bacteria	Bacteroidota	Cytophagia	Cytophagales	Hymenobacteraceae	Adhaeribacter
ASV240	Rhizoplane	-3.247	0.0016593	Depleted	0.105	0.619	Bacteria	Pseudomonadota	Gammaproteobacteria	Pseudomonadales	Pseudomonadaceae	Pseudomonas
ASV499	Rhizoplane	-3.267	0.000249053	Depleted	0.001	0.012	Bacteria	Acidobacteriota	Acidobacteria_Gp4	Unassigned	Unassigned	Gp4
ASV471	Rhizoplane	-3.267	1.92e-05	Depleted	0.001	0.013	Bacteria	Gemmatimonadota	Gemmatimonadetes	Gemmatimonadales	Gemmatimonadaceae	Unassigned
ASV114	Rhizoplane	-3.291	0.000289281	Depleted	0.001	0.017	Bacteria	Bacteroidota	Sphingobacteriia	Sphingobacteriales	Sphingobacteriaceae	Solitalea
ASV820	Rhizoplane	-3.312	9.91e-05	Depleted	0	0.004	Bacteria	Acidobacteriota	Acidobacteria_Gp3	Unassigned	Unassigned	Gp3
ASV936	Rhizoplane	-3.327	6.39e-05	Depleted	0	0.004	Bacteria	Unassigned	Unassigned	Unassigned	Unassigned	Unassigned
ASV187	Rhizoplane	-3.363	4.58e-05	Depleted	0.001	0.012	Bacteria	Acidobacteriota	Acidobacteria_Gp5	Unassigned	Unassigned	Gp5
ASV111	Rhizoplane	-3.366	0.000110909	Depleted	0.005	0.046	Bacteria	Bacteroidota	Chitinophagia	Chitinophagales	Chitinophagaceae	Terrimonas
ASV2069	Rhizoplane	-3.379	8.65e-05	Depleted	0	0.008	Bacteria	Bacteroidota	Saprospiria	Saprospirales	Lewinellaceae	Lewinella
ASV564	Rhizoplane	-3.383	0.000136499	Depleted	0	0.004	Bacteria	Acidobacteriota	Acidobacteria_Gp22	Unassigned	Unassigned	Gp22
ASV393	Rhizoplane	-3.395	9.42e-05	Depleted	0	0.008	Bacteria	Acidobacteriota	Acidobacteria_Gp7	Unassigned	Unassigned	Gp7
ASV552	Rhizoplane	-3.405	9.31e-05	Depleted	0	0.008	Bacteria	Bacteroidota	Cytophagia	Cytophagales	Fulvivirgaceae	Ohtaekwangia
ASV509	Rhizoplane	-3.413	3.8e-05	Depleted	0.001	0.011	Bacteria	Desulfobacterota	Desulfuromonadia	Desulfuromonadales	Desulfuromonadaceae	Desulfuromusa
ASV611	Rhizoplane	-3.427	3.48e-05	Depleted	0	0.004	Bacteria	Acidobacteriota	Acidobacteria_Gp11	Unassigned	Unassigned	Gp11
ASV524	Rhizoplane	-3.43	3.51e-05	Depleted	0	0.008	Bacteria	Bacteroidota	Cytophagia	Cytophagales	Unassigned	Unassigned
ASV525	Rhizoplane	-3.45	0.000157788	Depleted	0.001	0.02	Bacteria	Ignavibacteriota	Ignavibacteria	Ignavibacteriales	Ignavibacteriaceae	Ignavibacterium
ASV286	Rhizoplane	-3.464	8.23e-06	Depleted	0.001	0.015	Bacteria	Acidobacteriota	Acidobacteria_Gp3	Unassigned	Unassigned	Candidatus_Solibacter
ASV709	Rhizoplane	-3.466	3.03e-05	Depleted	0	0.008	Bacteria	Bacteroidota	Cytophagia	Cytophagales	Unassigned	Unassigned
ASV1071	Rhizoplane	-3.471	9.12e-05	Depleted	0.001	0.008	Bacteria	Actinomycetota	Actinobacteria	Micrococcales	Microbacteriaceae	Unassigned
ASV485	Rhizoplane	-3.481	5.4e-05	Depleted	0.001	0.014	Bacteria	Pseudomonadota	Gammaproteobacteria	Xanthomonadales	Rhodanobacteraceae	Rhodanobacter
ASV200	Rhizoplane	-3.505	1.82e-05	Depleted	0.002	0.029	Bacteria	Bacteroidota	Flavobacteriia	Flavobacteriales	Flavobacteriaceae	Flavobacterium
ASV1258	Rhizoplane	-3.51	0.00144059	Depleted	0.014	0.114	Bacteria	Pseudomonadota	Gammaproteobacteria	Pseudomonadales	Pseudomonadaceae	Pseudomonas
ASV305	Rhizoplane	-3.512	2.48e-05	Depleted	0	0.005	Bacteria	Acidobacteriota	Acidobacteria_Gp4	Unassigned	Unassigned	Gp4
ASV415	Rhizoplane	-3.513	7e-05	Depleted	0.003	0.043	Bacteria	Bacteroidota	Flavobacteriia	Flavobacteriales	Flavobacteriaceae	Flavobacterium
ASV429	Rhizoplane	-3.554	1.93e-05	Depleted	0.001	0.013	Bacteria	Pseudomonadota	Gammaproteobacteria	Unassigned	Unassigned	Unassigned
ASV235	Rhizoplane	-3.578	2.54e-05	Depleted	0	0.009	Bacteria	Pseudomonadota	Gammaproteobacteria	Burkholderiales	Unassigned	Unassigned
ASV1538	Rhizoplane	-3.585	2.12e-05	Depleted	0.001	0.023	Bacteria	Bacteroidota	Flavobacteriia	Flavobacteriales	Flavobacteriaceae	Flavobacterium
ASV526	Rhizoplane	-3.596	3.22e-05	Depleted	0.001	0.02	Bacteria	Bacillota	Clostridia	Clostridiales	Peptostreptococcaceae	Terrisporobacter
ASV2072	Rhizoplane	-3.654	1.16e-05	Depleted	0.001	0.014	Bacteria	Bacteroidota	Flavobacteriia	Flavobacteriales	Flavobacteriaceae	Flavobacterium
ASV104	Rhizoplane	-3.671	7.54e-05	Depleted	0.002	0.048	Bacteria	Pseudomonadota	Oligoflexia	Bacteriovoracales	Bacteriovoracaceae	Peredibacter
ASV1377	Rhizoplane	-3.685	4.2e-05	Depleted	0	0.011	Bacteria	Bacteroidota	Flavobacteriia	Flavobacteriales	Flavobacteriaceae	Unassigned
ASV124	Rhizoplane	-3.69	7.65e-06	Depleted	0.002	0.03	Bacteria	Verrucomicrobiota	Subdivision3	Unassigned	Unassigned	Subdivision3_genera_incertae_sedis
ASV660	Rhizoplane	-3.701	0.000126879	Depleted	0	0.006	Bacteria	Verrucomicrobiota	Subdivision3	Unassigned	Unassigned	Subdivision3_genera_incertae_sedis
ASV643	Rhizoplane	-3.722	2.33e-05	Depleted	0	0.006	Bacteria	Nitrospirota	Nitrospira	Nitrospirales	Nitrospiraceae	Nitrospira
ASV712	Rhizoplane	-3.728	1.51e-05	Depleted	0.001	0.013	Bacteria	Bacteroidota	Chitinophagia	Chitinophagales	Chitinophagaceae	Terrimonas
ASV631	Rhizoplane	-3.746	2.93e-05	Depleted	0	0.006	Bacteria	Bacteroidota	Cytophagia	Cytophagales	Hymenobacteraceae	Adhaeribacter
ASV581	Rhizoplane	-3.753	2.39e-05	Depleted	0	0.006	Bacteria	Pseudomonadota	Gammaproteobacteria	Unassigned	Unassigned	Unassigned
ASV332	Rhizoplane	-3.755	1.43e-05	Depleted	0	0.011	Bacteria	Acidobacteriota	Acidobacteria_Gp5	Unassigned	Unassigned	Gp5
ASV169	Rhizoplane	-3.755	3.57e-05	Depleted	0.003	0.049	Bacteria	Bacteroidota	Flavobacteriia	Flavobacteriales	Flavobacteriaceae	Flavobacterium
ASV176	Rhizoplane	-3.758	0.000242269	Depleted	0.002	0.049	Bacteria	Bacteroidota	Flavobacteriia	Flavobacteriales	Flavobacteriaceae	Flavobacterium
ASV901	Rhizoplane	-3.782	2.63e-05	Depleted	0	0.006	Bacteria	Bacteroidota	Flavobacteriia	Flavobacteriales	Flavobacteriaceae	Flavobacterium
ASV276	Rhizoplane	-3.805	7.32e-06	Depleted	0.002	0.031	Bacteria	Bacteroidota	Cytophagia	Cytophagales	Hymenobacteraceae	Adhaeribacter
ASV34	Rhizoplane	-3.813	5.05e-05	Depleted	0.023	0.123	Bacteria	Pseudomonadota	Gammaproteobacteria	Enterobacterales	Enterobacteriaceae	Enterobacter
ASV141	Rhizoplane	-3.827	5.37e-06	Depleted	0.001	0.02	Bacteria	Bacteroidota	Cytophagia	Cytophagales	Fulvivirgaceae	Ohtaekwangia
ASV129	Rhizoplane	-3.84	0.000108888	Depleted	0.003	0.078	Bacteria	Bacteroidota	Flavobacteriia	Flavobacteriales	Flavobacteriaceae	Flavobacterium
ASV196	Rhizoplane	-3.851	5.98e-06	Depleted	0.001	0.019	Bacteria	Acidobacteriota	Acidobacteria_Gp5	Unassigned	Unassigned	Gp5
ASV355	Rhizoplane	-3.855	1.86e-06	Depleted	0.001	0.016	Bacteria	Verrucomicrobiota	Subdivision3	Unassigned	Unassigned	Subdivision3_genera_incertae_sedis
ASV167	Rhizoplane	-3.865	7.31e-06	Depleted	0.001	0.025	Bacteria	Bacteroidota	Chitinophagia	Chitinophagales	Chitinophagaceae	Ferruginibacter
ASV620	Rhizoplane	-3.866	7.35e-06	Depleted	0	0.007	Bacteria	Acidobacteriota	Acidobacteria_Gp5	Unassigned	Unassigned	Gp5
ASV783	Rhizoplane	-3.867	1.31e-05	Depleted	0	0.012	Bacteria	Bacteroidota	Cytophagia	Cytophagales	Hymenobacteraceae	Adhaeribacter
ASV331	Rhizoplane	-3.874	1.5e-05	Depleted	0	0.012	Bacteria	Bacteroidota	Saprospiria	Saprospirales	Lewinellaceae	Flavilitoribacter
ASV516	Rhizoplane	-3.9	3.97e-05	Depleted	0	0.012	Bacteria	Bacteroidota	Cytophagia	Cytophagales	Fulvivirgaceae	Ohtaekwangia
ASV698	Rhizoplane	-3.905	2.15e-05	Depleted	0	0.007	Bacteria	Bacteroidota	Bacteroidia	Bacteroidales	Lentimicrobiaceae	Lentimicrobium
ASV554	Rhizoplane	-3.905	1.99e-05	Depleted	0	0.007	Bacteria	Bacteroidota	Cytophagia	Cytophagales	Fulvivirgaceae	Ohtaekwangia
ASV3	Rhizoplane	-3.909	6.26e-06	Depleted	0.233	3.812	Bacteria	Pseudomonadota	Gammaproteobacteria	Enterobacterales	Erwiniaceae	Pantoea
ASV365	Rhizoplane	-3.91	1.07e-05	Depleted	0	0.011	Bacteria	Pseudomonadota	Gammaproteobacteria	Burkholderiales	Alcaligenaceae	Castellaniella
ASV97	Rhizoplane	-3.921	5.88e-06	Depleted	0.001	0.023	Bacteria	Verrucomicrobiota	Subdivision3	Unassigned	Unassigned	Subdivision3_genera_incertae_sedis
ASV734	Rhizoplane	-3.928	1.03e-05	Depleted	0	0.012	Bacteria	Bacteroidota	Cytophagia	Cytophagales	Cyclobacteriaceae	Mongoliicoccus
ASV448	Rhizoplane	-3.944	1.68e-05	Depleted	0	0.007	Bacteria	Bacteroidota	Flavobacteriia	Flavobacteriales	Flavobacteriaceae	Flavobacterium
ASV563	Rhizoplane	-3.951	1.5e-05	Depleted	0	0.007	Bacteria	Acidobacteriota	Acidobacteria_Gp6	Unassigned	Unassigned	Gp6
ASV434	Rhizoplane	-3.953	4.54e-06	Depleted	0	0.012	Bacteria	Verrucomicrobiota	Subdivision3	Unassigned	Unassigned	Subdivision3_genera_incertae_sedis
ASV641	Rhizoplane	-3.955	5.03e-06	Depleted	0	0.007	Bacteria	Bacteroidota	Sphingobacteriia	Sphingobacteriales	Sphingobacteriaceae	Pedobacter
ASV903	Rhizoplane	-3.962	1.34e-05	Depleted	0	0.007	Bacteria	Bacteroidota	Cytophagia	Cytophagales	Unassigned	Unassigned
ASV337	Rhizoplane	-3.98	4.35e-06	Depleted	0.001	0.019	Bacteria	Bacteroidota	Sphingobacteriia	Sphingobacteriales	Sphingobacteriaceae	Sphingobacterium
ASV665	Rhizoplane	-4.001	3.2e-06	Depleted	0	0.014	Bacteria	Bacillota	Bacilli	Bacillales	Paenibacillaceae_1	Paenibacillus
ASV8378	Rhizoplane	-4.014	2.39e-05	Depleted	0	0.008	Bacteria	Bacteroidota	Cytophagia	Cytophagales	Hymenobacteraceae	Adhaeribacter
ASV612	Rhizoplane	-4.038	4.68e-06	Depleted	0	0.008	Bacteria	Bacteroidota	Flavobacteriia	Flavobacteriales	Flavobacteriaceae	Flavobacterium
ASV503	Rhizoplane	-4.046	6.2e-06	Depleted	0	0.013	Bacteria	Verrucomicrobiota	Subdivision3	Unassigned	Unassigned	Subdivision3_genera_incertae_sedis
ASV500	Rhizoplane	-4.054	3.32e-06	Depleted	0	0.008	Bacteria	Pseudomonadota	Gammaproteobacteria	Unassigned	Unassigned	Unassigned
ASV1067	Rhizoplane	-4.111	9.09e-07	Depleted	0	0.008	Bacteria	Verrucomicrobiota	Subdivision3	Unassigned	Unassigned	Subdivision3_genera_incertae_sedis
ASV640	Rhizoplane	-4.115	9.16e-06	Depleted	0.001	0.025	Bacteria	Bacteroidota	Flavobacteriia	Flavobacteriales	Flavobacteriaceae	Flavobacterium
ASV518	Rhizoplane	-4.148	6.43e-05	Depleted	0.001	0.02	Bacteria	Bacillota	Bacilli	Bacillales	Bacillaceae_1	Bacillus
ASV439	Rhizoplane	-4.154	7.65e-07	Depleted	0	0.008	Bacteria	Bacteroidota	Cytophagia	Cytophagales	Unassigned	Unassigned
ASV810	Rhizoplane	-4.154	0.000154865	Depleted	0	0.013	Bacteria	Pseudomonadota	Gammaproteobacteria	Rhodocyclales	Azonexaceae	Dechloromonas
ASV297	Rhizoplane	-4.219	4.24e-06	Depleted	0	0.009	Bacteria	Pseudomonadota	Gammaproteobacteria	Burkholderiales	Unassigned	Unassigned
ASV829	Rhizoplane	-4.225	1.05e-06	Depleted	0	0.009	Bacteria	Ignavibacteriota	Ignavibacteria	Ignavibacteriales	Ignavibacteriaceae	Ignavibacterium
ASV279	Rhizoplane	-4.229	1.06e-05	Depleted	0.001	0.037	Bacteria	Bacteroidota	Flavobacteriia	Flavobacteriales	Flavobacteriaceae	Flavobacterium
ASV217	Rhizoplane	-4.242	1.58e-06	Depleted	0	0.015	Bacteria	Bacteroidota	Cytophagia	Cytophagales	Hymenobacteraceae	Adhaeribacter
ASV707	Rhizoplane	-4.244	2.67e-06	Depleted	0	0.008	Bacteria	Unassigned	Unassigned	Unassigned	Unassigned	Unassigned
ASV449	Rhizoplane	-4.306	2.62e-06	Depleted	0	0.009	Bacteria	Acidobacteriota	Acidobacteria_Gp5	Unassigned	Unassigned	Gp5
ASV2759	Rhizoplane	-4.321	6.52e-07	Depleted	0	0.009	Bacteria	Verrucomicrobiota	Subdivision3	Unassigned	Unassigned	Subdivision3_genera_incertae_sedis
ASV682	Rhizoplane	-4.35	4.65e-07	Depleted	0	0.01	Bacteria	Bacteroidota	Flavobacteriia	Flavobacteriales	Flavobacteriaceae	Flavobacterium
ASV345	Rhizoplane	-4.432	1.23e-06	Depleted	0	0.01	Bacteria	Bacteroidota	Cytophagia	Cytophagales	Hymenobacteraceae	Adhaeribacter
ASV762	Rhizoplane	-4.46	4.89e-07	Depleted	0	0.011	Bacteria	Bacteroidota	Cytophagia	Cytophagales	Hymenobacteraceae	Adhaeribacter
ASV13	Rhizoplane	-4.46	8.81e-08	Depleted	0.201	5.64	Bacteria	Pseudomonadota	Gammaproteobacteria	Xanthomonadales	Xanthomonadaceae	Stenotrophomonas
ASV1278	Rhizoplane	-4.48	5.18e-07	Depleted	0	0.011	Bacteria	Bacteroidota	Sphingobacteriia	Sphingobacteriales	Sphingobacteriaceae	Sphingobacterium
ASV815	Rhizoplane	-4.48	1.23e-06	Depleted	0	0.011	Bacteria	Bacteroidota	Sphingobacteriia	Sphingobacteriales	Sphingobacteriaceae	Sphingobacterium
ASV2511	Rhizoplane	-4.519	1.01e-06	Depleted	0.001	0.027	Bacteria	Bacteroidota	Cytophagia	Cytophagales	Hymenobacteraceae	Adhaeribacter
ASV666	Rhizoplane	-4.522	7.97e-07	Depleted	0	0.011	Bacteria	Bacteroidota	Flavobacteriia	Flavobacteriales	Flavobacteriaceae	Flavobacterium
ASV324	Rhizoplane	-4.526	7.53e-07	Depleted	0	0.02	Bacteria	Bacteroidota	Sphingobacteriia	Sphingobacteriales	Sphingobacteriaceae	Unassigned
ASV4158	Rhizoplane	-4.555	3.7e-07	Depleted	0	0.012	Bacteria	Bacteroidota	Saprospiria	Saprospirales	Lewinellaceae	Lewinella
ASV339	Rhizoplane	-4.567	1.95e-06	Depleted	0.008	0.238	Bacteria	Pseudomonadota	Alphaproteobacteria	Caulobacterales	Caulobacteraceae	Brevundimonas
ASV231	Rhizoplane	-4.567	4.05e-06	Depleted	0.001	0.047	Bacteria	Bacteroidota	Flavobacteriia	Flavobacteriales	Flavobacteriaceae	Flavobacterium
ASV230	Rhizoplane	-4.601	7e-07	Depleted	0.001	0.031	Bacteria	Bacteroidota	Saprospiria	Saprospirales	Lewinellaceae	Lewinella
ASV2032	Rhizoplane	-4.609	6.36e-07	Depleted	0	0.02	Bacteria	Bacteroidota	Flavobacteriia	Flavobacteriales	Flavobacteriaceae	Flavobacterium
ASV700	Rhizoplane	-4.656	2.88e-06	Depleted	0	0.013	Bacteria	Bacteroidota	Saprospiria	Saprospirales	Lewinellaceae	Lewinella
ASV710	Rhizoplane	-4.667	2.14e-07	Depleted	0	0.013	Bacteria	Bacteroidota	Cytophagia	Cytophagales	Hymenobacteraceae	Adhaeribacter
ASV486	Rhizoplane	-4.716	1.28e-07	Depleted	0	0.013	Bacteria	Acidobacteriota	Acidobacteria_Gp5	Unassigned	Unassigned	Gp5
ASV381	Rhizoplane	-4.798	7.6e-08	Depleted	0.001	0.034	Bacteria	Bacteroidota	Flavobacteriia	Flavobacteriales	Flavobacteriaceae	Flavobacterium
ASV409	Rhizoplane	-4.804	2.35e-07	Depleted	0	0.024	Bacteria	Bacteroidota	Cytophagia	Cytophagales	Hymenobacteraceae	Adhaeribacter
ASV216	Rhizoplane	-4.815	3.93e-07	Depleted	0.001	0.039	Bacteria	Bacteroidota	Flavobacteriia	Flavobacteriales	Flavobacteriaceae	Flavobacterium
ASV872	Rhizoplane	-4.824	1.14e-07	Depleted	0	0.014	Bacteria	Bacteroidota	Flavobacteriia	Flavobacteriales	Flavobacteriaceae	Flavobacterium
ASV45	Rhizoplane	-4.949	1.26e-06	Depleted	0.029	0.911	Bacteria	Pseudomonadota	Gammaproteobacteria	Xanthomonadales	Xanthomonadaceae	Luteimonas
ASV184	Rhizoplane	-4.97	2.01e-07	Depleted	0	0.029	Bacteria	Bacteroidota	Cytophagia	Cytophagales	Hymenobacteraceae	Adhaeribacter
ASV159	Rhizoplane	-5.079	0.000115262	Depleted	0.036	0.655	Bacteria	Pseudomonadota	Gammaproteobacteria	Pseudomonadales	Pseudomonadaceae	Pseudomonas
ASV112	Rhizoplane	-5.117	3.6e-07	Depleted	0.001	0.063	Bacteria	Bacteroidota	Cytophagia	Cytophagales	Hymenobacteraceae	Adhaeribacter
ASV780	Rhizoplane	-5.177	1.03e-07	Depleted	0	0.035	Bacteria	Bacteroidota	Flavobacteriia	Flavobacteriales	Flavobacteriaceae	Flavobacterium
ASV174	Rhizoplane	-5.184	1.93e-05	Depleted	0.042	0.55	Bacteria	Pseudomonadota	Gammaproteobacteria	Pseudomonadales	Pseudomonadaceae	Pseudomonas
ASV369	Rhizoplane	-5.321	9.64e-09	Depleted	0	0.021	Bacteria	Bacteroidota	Chitinophagia	Chitinophagales	Chitinophagaceae	Unassigned
ASV73	Rhizoplane	-5.335	5.41e-08	Depleted	0	0.037	Bacteria	Pseudomonadota	Gammaproteobacteria	Burkholderiales	Alcaligenaceae	Achromobacter
ASV213	Rhizoplane	-5.622	9.96e-10	Depleted	0	0.042	Bacteria	Bacteroidota	Saprospiria	Saprospirales	Lewinellaceae	Lewinella
ASV728	Rhizoplane	-5.749	1.02e-09	Depleted	0.002	0.114	Bacteria	Bacteroidota	Flavobacteriia	Flavobacteriales	Flavobacteriaceae	Flavobacterium
ASV83	Rhizoplane	-5.992	5.75e-09	Depleted	0.001	0.075	Bacteria	Bacteroidota	Cytophagia	Cytophagales	Hymenobacteraceae	Adhaeribacter
ASV5000	Rhizoplane	-6.023	1.35e-08	Depleted	0.002	0.133	Bacteria	Pseudomonadota	Gammaproteobacteria	Burkholderiales	Oxalobacteraceae	Massilia
ASV145	Rhizoplane	-6.212	7.42e-09	Depleted	0.002	0.288	Bacteria	Bacteroidota	Flavobacteriia	Flavobacteriales	Flavobacteriaceae	Flavobacterium
ASV5303	Rhizoplane	-6.509	4.12e-08	Depleted	0	0.104	Bacteria	Pseudomonadota	Gammaproteobacteria	Xanthomonadales	Xanthomonadaceae	Lysobacter
ASV425	Rhizoplane	-7.202	1.17e-10	Depleted	0	0.085	Bacteria	Pseudomonadota	Gammaproteobacteria	Burkholderiales	Alcaligenaceae	Bordetella
ASV117	Rhizoplane	-7.263	5.97e-09	Depleted	0.003	0.526	Bacteria	Pseudomonadota	Gammaproteobacteria	Burkholderiales	Oxalobacteraceae	Herminiimonas
ASV999	Rhizoplane	-7.405	4.3e-11	Depleted	0	0.096	Bacteria	Bacteroidota	Flavobacteriia	Flavobacteriales	Flavobacteriaceae	Flavobacterium
ASV868	Rhizoplane	-7.498	7.48e-11	Depleted	0	0.104	Bacteria	Bacteroidota	Flavobacteriia	Flavobacteriales	Flavobacteriaceae	Flavobacterium
ASV121	Rhizoplane	-7.776	1.15e-09	Depleted	0.011	1.795	Bacteria	Bacteroidota	Flavobacteriia	Flavobacteriales	Flavobacteriaceae	Flavobacterium
ASV65	Rhizoplane	-8.045	1.28e-11	Depleted	0.004	1.009	Bacteria	Bacteroidota	Flavobacteriia	Flavobacteriales	Weeksellaceae	Chryseobacterium
ASV344	Rhizoplane	-8.86	3.32e-11	Depleted	0	0.278	Bacteria	Pseudomonadota	Gammaproteobacteria	Burkholderiales	Oxalobacteraceae	Unassigned
ASV313	Rhizoplane	-8.904	3.77e-11	Depleted	0	0.294	Bacteria	Bacteroidota	Flavobacteriia	Flavobacteriales	Flavobacteriaceae	Flavobacterium
ASV294	Rhizoplane	-8.92	9.03e-15	Depleted	0	0.195	Bacteria	Bacteroidota	Flavobacteriia	Flavobacteriales	Weeksellaceae	Chryseobacterium
ASV6994	Rhizoplane	-9.734	1.71e-11	Depleted	0	0.721	Bacteria	Pseudomonadota	Gammaproteobacteria	Burkholderiales	Oxalobacteraceae	Herminiimonas
ASV67	Rhizoplane	-11.009	3.1e-13	Depleted	0	1.266	Bacteria	Bacteroidota	Flavobacteriia	Flavobacteriales	Flavobacteriaceae	Flavobacterium
ASV442	Rhizosphere	7.636	9.88e-08	Enriched	0.222	0.001	Bacteria	Bacteroidota	Flavobacteriia	Flavobacteriales	Weeksellaceae	Chryseobacterium
ASV411	Rhizosphere	7.494	2.13e-06	Enriched	0.248	0.001	Bacteria	Pseudomonadota	Oligoflexia	Bacteriovoracales	Bacteriovoracaceae	Bacteriovorax
ASV1	Rhizosphere	5.876	2.05e-12	Enriched	4.052	0.084	Bacteria	Pseudomonadota	Gammaproteobacteria	Burkholderiales	Burkholderiaceae	Ralstonia
ASV875	Rhizosphere	4.755	9.1e-06	Enriched	0.011	0	Bacteria	Pseudomonadota	Alphaproteobacteria	Sphingomonadales	Sphingomonadaceae	Sphingomonas
ASV6381	Rhizosphere	3.632	0.000457198	Enriched	0.005	0	Bacteria	Pseudomonadota	Gammaproteobacteria	Pseudomonadales	Pseudomonadaceae	Pseudomonas
ASV966	Rhizosphere	3.462	0.00107376	Enriched	0.058	0.006	Bacteria	Acidobacteriota	Acidobacteria_Gp4	Unassigned	Unassigned	Gp4
ASV724	Rhizosphere	3.367	0.00601588	Enriched	0.006	0	Bacteria	Actinomycetota	Actinobacteria	Propionibacteriales	Propionibacteriaceae	Cutibacterium
ASV899	Rhizosphere	3.315	4.09e-06	Enriched	0.081	0.009	Bacteria	Bdellovibrionota	Bdellovibrionia	Bdellovibrionales	Bdellovibrionaceae	Bdellovibrio
ASV4660	Rhizosphere	3.296	0.000998497	Enriched	0.115	0.014	Bacteria	Acidobacteriota	Acidobacteria_Gp4	Unassigned	Unassigned	Gp4
ASV330	Rhizosphere	3.269	0.000125466	Enriched	0.036	0.003	Bacteria	Bacteroidota	Flavobacteriia	Flavobacteriales	Weeksellaceae	Chryseobacterium
ASV910	Rhizosphere	3.252	0.00150346	Enriched	0.07	0.008	Bacteria	Acidobacteriota	Acidobacteria_Gp4	Unassigned	Unassigned	Gp4
ASV428	Rhizosphere	3.179	0.00039143	Enriched	0.017	0.002	Bacteria	Pseudomonadota	Gammaproteobacteria	Pseudomonadales	Pseudomonadaceae	Pseudomonas
ASV287	Rhizosphere	3.037	0.00854054	Enriched	0.171	0.025	Bacteria	Acidobacteriota	Acidobacteria_Gp4	Unassigned	Unassigned	Gp4
ASV822	Rhizosphere	2.958	0.0148133	Enriched	0.005	0	Bacteria	Pseudomonadota	Alphaproteobacteria	Rhizobiales	Rhizobiaceae	Rhizobium
ASV480	Rhizosphere	2.905	0.00162938	Enriched	0.009	0.001	Bacteria	Pseudomonadota	Gammaproteobacteria	Pseudomonadales	Pseudomonadaceae	Pseudomonas
ASV131	Rhizosphere	2.881	0.000338864	Enriched	0.352	0.058	Bacteria	Acidobacteriota	Acidobacteria_Gp4	Unassigned	Unassigned	Gp4
ASV336	Rhizosphere	2.865	0.00328241	Enriched	0.144	0.024	Bacteria	Acidobacteriota	Acidobacteria_Gp4	Unassigned	Unassigned	Gp4
ASV305	Rhizosphere	2.844	1.96e-05	Enriched	0.16	0.027	Bacteria	Acidobacteriota	Acidobacteria_Gp4	Unassigned	Unassigned	Gp4
ASV172	Rhizosphere	2.824	0.000510106	Enriched	0.204	0.036	Bacteria	Bacteroidota	Flavobacteriia	Flavobacteriales	Weeksellaceae	Chryseobacterium
ASV31	Rhizosphere	2.792	2.69e-06	Enriched	1.517	0.265	Bacteria	Acidobacteriota	Acidobacteria_Gp4	Unassigned	Unassigned	Gp4
ASV47	Rhizosphere	2.749	6.01e-05	Enriched	0.939	0.17	Bacteria	Acidobacteriota	Acidobacteria_Gp4	Unassigned	Unassigned	Gp4
ASV6344	Rhizosphere	2.708	0.00879736	Enriched	0.003	0	Bacteria	Actinomycetota	Actinobacteria	Micromonosporales	Micromonosporaceae	Actinoplanes
ASV771	Rhizosphere	2.63	0.000198915	Enriched	0.058	0.011	Bacteria	Acidobacteriota	Acidobacteria_Gp4	Unassigned	Unassigned	Gp4
ASV173	Rhizosphere	2.589	6.04e-06	Enriched	0.259	0.053	Bacteria	Acidobacteriota	Acidobacteria_Gp4	Unassigned	Unassigned	Gp4
ASV420	Rhizosphere	2.582	1.44e-05	Enriched	0.098	0.019	Bacteria	Acidobacteriota	Acidobacteria_Gp4	Unassigned	Unassigned	Gp4
ASV54	Rhizosphere	2.49	1.34e-05	Enriched	0.859	0.187	Bacteria	Acidobacteriota	Acidobacteria_Gp4	Unassigned	Unassigned	Gp4
ASV747	Rhizosphere	2.472	0.0114846	Enriched	0.002	0	Bacteria	Actinomycetota	Actinobacteria	Streptosporangiales	Streptosporangiaceae	Planomonospora
ASV325	Rhizosphere	2.354	0.0117319	Enriched	0.002	0	Bacteria	Pseudomonadota	Gammaproteobacteria	Enterobacterales	Yersiniaceae	Serratia
ASV193	Rhizosphere	2.353	3.72e-05	Enriched	0.183	0.043	Bacteria	Acidobacteriota	Acidobacteria_Gp4	Unassigned	Unassigned	Gp4
ASV1065	Rhizosphere	2.347	0.00242284	Enriched	0.048	0.011	Bacteria	Acidobacteriota	Acidobacteria_Gp4	Unassigned	Unassigned	Gp4
ASV830	Rhizosphere	2.341	0.0268064	Enriched	0.012	0.003	Bacteria	Pseudomonadota	Gammaproteobacteria	Burkholderiales	Comamonadaceae	Variovorax
ASV1310	Rhizosphere	2.323	0.0116201	Enriched	0.003	0	Bacteria	Bacteroidota	Flavobacteriia	Flavobacteriales	Weeksellaceae	Chryseobacterium
ASV2381	Rhizosphere	2.21	0.000193726	Enriched	0.037	0.009	Bacteria	Acidobacteriota	Acidobacteria_Gp4	Unassigned	Unassigned	Gp4
ASV1056	Rhizosphere	2.168	0.000317096	Enriched	0.042	0.011	Bacteria	Acidobacteriota	Acidobacteria_Gp4	Unassigned	Unassigned	Gp4
ASV5115	Rhizosphere	2.162	0.0327471	Enriched	0.004	0.001	Bacteria	Pseudomonadota	Alphaproteobacteria	Rhizobiales	Rhizobiaceae	Rhizobium
ASV819	Rhizosphere	2.133	0.0393574	Enriched	0.003	0	Bacteria	Actinomycetota	Actinobacteria	Pseudonocardiales	Pseudonocardiaceae	Unassigned
ASV146	Rhizosphere	2.087	1.78e-05	Enriched	0.235	0.067	Bacteria	Acidobacteriota	Acidobacteria_Gp4	Unassigned	Unassigned	Gp4
ASV1093	Rhizosphere	2.082	0.0317982	Enriched	0.006	0.001	Bacteria	Pseudomonadota	Alphaproteobacteria	Caulobacterales	Caulobacteraceae	Brevundimonas
ASV786	Rhizosphere	2.039	0.0242044	Enriched	0.003	0	Bacteria	Pseudomonadota	Alphaproteobacteria	Sphingomonadales	Sphingomonadaceae	Sphingomonas
ASV1528	Rhizosphere	1.991	0.0213464	Enriched	0.001	0	Bacteria	Bacteroidota	Flavobacteriia	Flavobacteriales	Weeksellaceae	Chryseobacterium
ASV326	Rhizosphere	1.975	0.0492432	Enriched	0.215	0.061	Bacteria	Bacteroidota	Flavobacteriia	Flavobacteriales	Flavobacteriaceae	Flavobacterium
ASV1258	Rhizosphere	1.924	0.0236408	Enriched	0.001	0	Bacteria	Pseudomonadota	Gammaproteobacteria	Pseudomonadales	Pseudomonadaceae	Pseudomonas
ASV758	Rhizosphere	1.917	0.0238691	Enriched	0.001	0	Bacteria	Bacteroidota	Flavobacteriia	Flavobacteriales	Flavobacteriaceae	Flavobacterium
ASV990	Rhizosphere	1.894	0.000180496	Enriched	0.038	0.012	Bacteria	Acidobacteriota	Acidobacteria_Gp4	Unassigned	Unassigned	Gp4
ASV315	Rhizosphere	1.891	0.0119757	Enriched	0.012	0.003	Bacteria	Actinomycetota	Actinobacteria	Pseudonocardiales	Pseudonocardiaceae	Lentzea
ASV1926	Rhizosphere	1.806	0.0478662	Enriched	0.007	0.002	Bacteria	Pseudomonadota	Gammaproteobacteria	Xanthomonadales	Xanthomonadaceae	Xanthomonas
ASV477	Rhizosphere	1.635	3.67e-05	Enriched	0.063	0.023	Bacteria	Acidobacteriota	Acidobacteria_Gp4	Unassigned	Unassigned	Gp4
ASV742	Rhizosphere	1.629	0.00698708	Enriched	0.02	0.007	Bacteria	Pseudomonadota	Gammaproteobacteria	Pseudomonadales	Pseudomonadaceae	Pseudomonas
ASV3	Rhizosphere	1.624	0.0195569	Enriched	0.322	0.115	Bacteria	Pseudomonadota	Gammaproteobacteria	Enterobacterales	Erwiniaceae	Pantoea
ASV921	Rhizosphere	1.582	0.0467469	Enriched	0.005	0.002	Bacteria	Pseudomonadota	Gammaproteobacteria	Burkholderiales	Oxalobacteraceae	Unassigned
ASV118	Rhizosphere	1.574	0.0136419	Enriched	0.005	0.002	Bacteria	Pseudomonadota	Alphaproteobacteria	Rhizobiales	Methylobacteriaceae	Methylorubrum
ASV1151	Rhizosphere	1.567	0.0142058	Enriched	0.046	0.018	Bacteria	Acidobacteriota	Acidobacteria_Gp4	Unassigned	Unassigned	Gp4
ASV826	Rhizosphere	1.561	0.00223116	Enriched	0.041	0.016	Bacteria	Pseudomonadota	Gammaproteobacteria	Burkholderiales	Oxalobacteraceae	Massilia
ASV801	Rhizosphere	1.527	0.000142838	Enriched	0.033	0.013	Bacteria	Acidobacteriota	Acidobacteria_Gp6	Unassigned	Unassigned	Gp6
ASV443	Rhizosphere	1.526	0.0125074	Enriched	0.122	0.051	Bacteria	Bacteroidota	Flavobacteriia	Flavobacteriales	Flavobacteriaceae	Unassigned
ASV1338	Rhizosphere	1.521	0.0278201	Enriched	0.031	0.013	Bacteria	Pseudomonadota	Gammaproteobacteria	Burkholderiales	Oxalobacteraceae	Massilia
ASV34	Rhizosphere	1.497	0.00218467	Enriched	0.064	0.026	Bacteria	Pseudomonadota	Gammaproteobacteria	Enterobacterales	Enterobacteriaceae	Enterobacter
ASV653	Rhizosphere	1.493	0.0408983	Enriched	0.008	0.003	Bacteria	Pseudomonadota	Gammaproteobacteria	Burkholderiales	Comamonadaceae	Acidovorax
ASV539	Rhizosphere	1.467	0.040094	Enriched	0.006	0.002	Bacteria	Actinomycetota	Actinobacteria	Pseudonocardiales	Pseudonocardiaceae	Labedaea
ASV98	Rhizosphere	1.432	0.0331144	Enriched	0.053	0.02	Bacteria	Pseudomonadota	Gammaproteobacteria	Pseudomonadales	Pseudomonadaceae	Pseudomonas
ASV116	Rhizosphere	1.398	0.00982503	Enriched	0.015	0.006	Bacteria	Actinomycetota	Actinobacteria	Pseudonocardiales	Pseudonocardiaceae	Lentzea
ASV7634	Rhizosphere	1.396	0.00318421	Enriched	0.121	0.055	Bacteria	Acidobacteriota	Acidobacteria_Gp4	Unassigned	Unassigned	Gp4
ASV3159	Rhizosphere	1.393	0.0240751	Enriched	0.041	0.018	Bacteria	Acidobacteriota	Acidobacteria_Gp6	Unassigned	Unassigned	Gp6
ASV843	Rhizosphere	1.369	0.0485856	Enriched	0.004	0.002	Bacteria	Pseudomonadota	Gammaproteobacteria	Burkholderiales	Comamonadaceae	Rhizobacter
ASV14	Rhizosphere	1.346	0.021891	Enriched	0.509	0.23	Bacteria	Pseudomonadota	Gammaproteobacteria	Xanthomonadales	Xanthomonadaceae	Stenotrophomonas
ASV602	Rhizosphere	1.337	0.0264997	Enriched	0.007	0.003	Bacteria	Pseudomonadota	Alphaproteobacteria	Caulobacterales	Caulobacteraceae	Caulobacter
ASV16	Rhizosphere	1.288	0.0220294	Enriched	0.119	0.05	Bacteria	Pseudomonadota	Gammaproteobacteria	Pseudomonadales	Pseudomonadaceae	Pseudomonas
ASV55	Rhizosphere	1.264	0.0439133	Enriched	0.051	0.025	Bacteria	Pseudomonadota	Gammaproteobacteria	Burkholderiales	Alcaligenaceae	Achromobacter
ASV41	Rhizosphere	1.244	0.028231	Enriched	0.108	0.048	Bacteria	Pseudomonadota	Gammaproteobacteria	Enterobacterales	Erwiniaceae	Pantoea
ASV312	Rhizosphere	1.218	0.000890224	Enriched	0.039	0.019	Bacteria	Pseudomonadota	Gammaproteobacteria	Burkholderiales	Comamonadaceae	Variovorax
ASV414	Rhizosphere	1.208	0.00416806	Enriched	0.126	0.062	Bacteria	Pseudomonadota	Gammaproteobacteria	Oceanospirillales	Oceanospirillaceae	Marinobacterium
ASV473	Rhizosphere	1.152	0.0130487	Enriched	0.059	0.031	Bacteria	Bacteroidota	Chitinophagia	Chitinophagales	Chitinophagaceae	Terrimonas
ASV881	Rhizosphere	1.13	0.0191859	Enriched	0.035	0.019	Bacteria	Bacteroidota	Cytophagia	Cytophagales	Cytophagaceae	Unassigned
ASV2	Rhizosphere	1.093	0.00704672	Enriched	2.159	1.108	Bacteria	Pseudomonadota	Gammaproteobacteria	Pseudomonadales	Pseudomonadaceae	Pseudomonas
ASV445	Rhizosphere	1.068	0.0482431	Enriched	0.061	0.031	Bacteria	Pseudomonadota	Alphaproteobacteria	Unassigned	Unassigned	Unassigned
ASV1037	Rhizosphere	1.044	0.0425981	Enriched	0.03	0.017	Bacteria	Acidobacteriota	Acidobacteria_Gp6	Unassigned	Unassigned	Gp6
ASV470	Rhizosphere	1.029	0.00136897	Enriched	0.08	0.043	Bacteria	Pseudomonadota	Gammaproteobacteria	Pseudomonadales	Pseudomonadaceae	Pseudomonas
ASV1082	Rhizosphere	-1	0.0107165	Depleted	0.022	0.05	Bacteria	Verrucomicrobiota	Subdivision3	Unassigned	Unassigned	Limisphaera
ASV217	Rhizosphere	-1.022	0.000777723	Depleted	0.074	0.17	Bacteria	Bacteroidota	Cytophagia	Cytophagales	Hymenobacteraceae	Adhaeribacter
ASV345	Rhizosphere	-1.023	0.00966835	Depleted	0.048	0.113	Bacteria	Bacteroidota	Cytophagia	Cytophagales	Hymenobacteraceae	Adhaeribacter
ASV42	Rhizosphere	-1.026	0.030946	Depleted	0.025	0.055	Bacteria	Actinomycetota	Actinobacteria	Pseudonocardiales	Pseudonocardiaceae	Crossiella
ASV90	Rhizosphere	-1.034	0.0145455	Depleted	0.018	0.043	Bacteria	Pseudomonadota	Alphaproteobacteria	Rhizobiales	Rhizobiaceae	Rhizobium
ASV1022	Rhizosphere	-1.04	0.0369352	Depleted	0.02	0.046	Bacteria	Bacteroidota	Cytophagia	Cytophagales	Hymenobacteraceae	Adhaeribacter
ASV238	Rhizosphere	-1.103	0.0498285	Depleted	0.011	0.026	Bacteria	Pseudomonadota	Gammaproteobacteria	Enterobacterales	Erwiniaceae	Pantoea
ASV162	Rhizosphere	-1.106	0.000409164	Depleted	0.097	0.239	Bacteria	Verrucomicrobiota	Subdivision3	Unassigned	Unassigned	Subdivision3_genera_incertae_sedis
ASV1482	Rhizosphere	-1.12	0.0331889	Depleted	0.011	0.027	Bacteria	Pseudomonadota	Alphaproteobacteria	Sphingomonadales	Sphingomonadaceae	Sphingomonas
ASV107	Rhizosphere	-1.156	0.00036028	Depleted	0.136	0.344	Bacteria	Verrucomicrobiota	Subdivision3	Unassigned	Unassigned	Subdivision3_genera_incertae_sedis
ASV134	Rhizosphere	-1.18	0.04483	Depleted	0.004	0.01	Bacteria	Actinomycetota	Actinobacteria	Pseudonocardiales	Pseudonocardiaceae	Lentzea
ASV384	Rhizosphere	-1.191	0.0231772	Depleted	0.052	0.136	Bacteria	Acidobacteriota	Acidobacteria_Gp4	Unassigned	Unassigned	Gp4
ASV49	Rhizosphere	-1.199	0.03295	Depleted	0.011	0.03	Bacteria	Actinomycetota	Actinobacteria	Pseudonocardiales	Pseudonocardiaceae	Lentzea
ASV998	Rhizosphere	-1.268	0.00868462	Depleted	0.01	0.028	Bacteria	Verrucomicrobiota	Subdivision3	Unassigned	Unassigned	Subdivision3_genera_incertae_sedis
ASV734	Rhizosphere	-1.326	0.0331696	Depleted	0.03	0.084	Bacteria	Bacteroidota	Cytophagia	Cytophagales	Cyclobacteriaceae	Mongoliicoccus
ASV701	Rhizosphere	-1.326	0.00464988	Depleted	0.018	0.052	Bacteria	Chloroflexota	Unassigned	Unassigned	Unassigned	Unassigned
ASV1280	Rhizosphere	-1.349	0.00136599	Depleted	0.017	0.048	Bacteria	Verrucomicrobiota	Subdivision3	Unassigned	Unassigned	Subdivision3_genera_incertae_sedis
ASV820	Rhizosphere	-1.459	0.0122935	Depleted	0.019	0.058	Bacteria	Acidobacteriota	Acidobacteria_Gp3	Unassigned	Unassigned	Gp3
ASV2147	Rhizosphere	-1.658	0.0108704	Depleted	0.003	0.012	Bacteria	Pseudomonadota	Gammaproteobacteria	Burkholderiales	Comamonadaceae	Rhizobacter
ASV242	Rhizosphere	-1.726	0.0178367	Depleted	0.003	0.013	Bacteria	Actinomycetota	Actinobacteria	Pseudonocardiales	Pseudonocardiaceae	Lentzea
ASV1092	Rhizosphere	-1.798	0.0372362	Depleted	0	0.001	Bacteria	Bacillota	Bacilli	Bacillales	Paenibacillaceae_1	Saccharibacillus
ASV541	Rhizosphere	-1.8	0.037143	Depleted	0	0.001	Bacteria	Pseudomonadota	Gammaproteobacteria	Burkholderiales	Oxalobacteraceae	Massilia
ASV106	Rhizosphere	-1.817	0.0252353	Depleted	0.03	0.115	Bacteria	Pseudomonadota	Gammaproteobacteria	Enterobacterales	Enterobacteriaceae	Citrobacter
ASV732	Rhizosphere	-1.829	0.0182294	Depleted	0.002	0.009	Bacteria	Actinomycetota	Actinobacteria	Pseudonocardiales	Pseudonocardiaceae	Allokutzneria
ASV1254	Rhizosphere	-2.036	0.0188312	Depleted	0	0.002	Bacteria	Pseudomonadota	Alphaproteobacteria	Sphingomonadales	Sphingomonadaceae	Sphingobium
ASV852	Rhizosphere	-2.075	0.0311694	Depleted	0	0.003	Bacteria	Candidatus_Saccharibacteriota	Unassigned	Unassigned	Unassigned	Saccharibacteria_genera_incertae_sedis
ASV322	Rhizosphere	-2.092	0.0340093	Depleted	0.001	0.008	Bacteria	Pseudomonadota	Alphaproteobacteria	Rhizobiales	Phyllobacteriaceae	Mesorhizobium
ASV773	Rhizosphere	-2.205	0.0274775	Depleted	0.001	0.008	Bacteria	Pseudomonadota	Gammaproteobacteria	Cellvibrionales	Cellvibrionaceae	Cellvibrio
ASV1335	Rhizosphere	-2.234	0.0196331	Depleted	0	0.002	Bacteria	Pseudomonadota	Gammaproteobacteria	Burkholderiales	Alcaligenaceae	Ampullimonas
ASV956	Rhizosphere	-2.415	0.00946437	Depleted	0	0.002	Bacteria	Pseudomonadota	Gammaproteobacteria	Burkholderiales	Comamonadaceae	Pelomonas
ASV35	Rhizosphere	-2.544	0.0113713	Depleted	0.013	0.085	Bacteria	Actinomycetota	Actinobacteria	Streptomycetales	Streptomycetaceae	Streptomyces
ASV478	Rhizosphere	-2.58	0.0115443	Depleted	0	0.005	Bacteria	Pseudomonadota	Gammaproteobacteria	Enterobacterales	Yersiniaceae	Serratia
ASV740	Rhizosphere	-2.67	0.0251957	Depleted	0	0.005	Bacteria	Actinomycetota	Actinobacteria	Micrococcales	Jonesiaceae	Populibacterium
ASV292	Rhizosphere	-2.681	0.00337803	Depleted	0	0.005	Bacteria	Actinomycetota	Actinobacteria	Micrococcales	Cellulomonadaceae	Cellulomonas
ASV257	Rhizosphere	-2.943	0.000287265	Depleted	0.001	0.009	Bacteria	Actinomycetota	Actinobacteria	Propionibacteriales	Nocardioidaceae	Nocardioides
ASV1185	Rhizosphere	-3.226	0.00647135	Depleted	0.001	0.011	Bacteria	Pseudomonadota	Alphaproteobacteria	Caulobacterales	Caulobacteraceae	Asticcacaulis
ASV202	Rhizosphere	-3.669	5.88e-05	Depleted	0.021	0.285	Bacteria	Pseudomonadota	Alphaproteobacteria	Sphingomonadales	Sphingomonadaceae	Sphingobium
ASV794	Root endosphere	4.87	0.00286129	Enriched	0.163	0.009	Bacteria	Pseudomonadota	Gammaproteobacteria	Burkholderiales	Alcaligenaceae	Achromobacter
ASV1335	Root endosphere	4.644	0.00726018	Enriched	0.111	0.009	Bacteria	Pseudomonadota	Gammaproteobacteria	Burkholderiales	Alcaligenaceae	Ampullimonas
ASV2534	Root endosphere	4.394	0.000715545	Enriched	0.027	0.003	Bacteria	Pseudomonadota	Gammaproteobacteria	Burkholderiales	Burkholderiaceae	Ralstonia
ASV1	Root endosphere	4.26	1.24e-08	Enriched	34.553	3.836	Bacteria	Pseudomonadota	Gammaproteobacteria	Burkholderiales	Burkholderiaceae	Ralstonia
ASV3663	Root endosphere	4.118	0.00113393	Enriched	0.025	0.003	Bacteria	Pseudomonadota	Gammaproteobacteria	Burkholderiales	Burkholderiaceae	Ralstonia
ASV428	Root endosphere	3.794	0.0133728	Enriched	0.002	0	Bacteria	Pseudomonadota	Gammaproteobacteria	Pseudomonadales	Pseudomonadaceae	Pseudomonas
ASV3328	Root endosphere	3.765	0.00226001	Enriched	0.044	0.008	Bacteria	Pseudomonadota	Gammaproteobacteria	Burkholderiales	Burkholderiaceae	Ralstonia
ASV951	Root endosphere	3.655	0.00162247	Enriched	0.016	0.001	Bacteria	Bacteroidota	Sphingobacteriia	Sphingobacteriales	Sphingobacteriaceae	Sphingobacterium
ASV590	Root endosphere	3.601	0.00544271	Enriched	0.157	0.016	Bacteria	Pseudomonadota	Gammaproteobacteria	Pseudomonadales	Pseudomonadaceae	Pseudomonas
ASV582	Root endosphere	3.583	0.00604384	Enriched	0.015	0.001	Bacteria	Pseudomonadota	Gammaproteobacteria	Enterobacterales	Enterobacteriaceae	Klebsiella
ASV478	Root endosphere	3.551	0.000926329	Enriched	0.013	0.001	Bacteria	Pseudomonadota	Gammaproteobacteria	Enterobacterales	Yersiniaceae	Serratia
ASV325	Root endosphere	3.502	0.00738269	Enriched	0.043	0.008	Bacteria	Pseudomonadota	Gammaproteobacteria	Enterobacterales	Yersiniaceae	Serratia
ASV822	Root endosphere	3.454	0.00259047	Enriched	0.141	0.012	Bacteria	Pseudomonadota	Alphaproteobacteria	Rhizobiales	Rhizobiaceae	Rhizobium
ASV622	Root endosphere	3.369	0.0013378	Enriched	0.029	0.003	Bacteria	Actinomycetota	Actinobacteria	Propionibacteriales	Nocardioidaceae	Nocardioides
ASV960	Root endosphere	3.141	0.0173226	Enriched	0.021	0.003	Bacteria	Pseudomonadota	Gammaproteobacteria	Burkholderiales	Alcaligenaceae	Bordetella
ASV1092	Root endosphere	3.015	0.000649525	Enriched	0.003	0	Bacteria	Bacillota	Bacilli	Bacillales	Paenibacillaceae_1	Saccharibacillus
ASV1681	Root endosphere	2.988	0.000469244	Enriched	0.005	0	Bacteria	Pseudomonadota	Gammaproteobacteria	Enterobacterales	Unassigned	Unassigned
ASV665	Root endosphere	2.973	0.040853	Enriched	0.002	0	Bacteria	Bacillota	Bacilli	Bacillales	Paenibacillaceae_1	Paenibacillus
ASV441	Root endosphere	2.953	0.0215938	Enriched	0.015	0.002	Bacteria	Pseudomonadota	Gammaproteobacteria	Burkholderiales	Alcaligenaceae	Bordetella
ASV194	Root endosphere	2.913	0.00422475	Enriched	0.003	0	Bacteria	Pseudomonadota	Gammaproteobacteria	Burkholderiales	Burkholderiaceae	Cupriavidus
ASV927	Root endosphere	2.821	0.0118293	Enriched	0.016	0.002	Bacteria	Bacteroidota	Sphingobacteriia	Sphingobacteriales	Sphingobacteriaceae	Sphingobacterium
ASV140	Root endosphere	2.768	0.0404164	Enriched	0.052	0.009	Bacteria	Pseudomonadota	Gammaproteobacteria	Enterobacterales	Enterobacteriaceae	Kosakonia
ASV1110	Root endosphere	2.662	0.000932434	Enriched	0.083	0.014	Bacteria	Actinomycetota	Actinobacteria	Streptomycetales	Streptomycetaceae	Streptomyces
ASV470	Root endosphere	2.64	0.0150952	Enriched	0.017	0.004	Bacteria	Pseudomonadota	Gammaproteobacteria	Pseudomonadales	Pseudomonadaceae	Pseudomonas
ASV126	Root endosphere	2.6	0.00940951	Enriched	0.587	0.119	Bacteria	Actinomycetota	Actinobacteria	Streptomycetales	Streptomycetaceae	Streptomyces
ASV600	Root endosphere	2.569	0.0262624	Enriched	0.01	0.003	Bacteria	Pseudomonadota	Alphaproteobacteria	Sphingomonadales	Sphingomonadaceae	Sphingomonas
ASV610	Root endosphere	2.517	0.0177071	Enriched	0.002	0	Bacteria	Pseudomonadota	Unassigned	Unassigned	Unassigned	Unassigned
ASV106	Root endosphere	2.482	0.00191079	Enriched	0.034	0.007	Bacteria	Pseudomonadota	Gammaproteobacteria	Enterobacterales	Enterobacteriaceae	Citrobacter
ASV667	Root endosphere	2.474	0.0100169	Enriched	0.001	0	Bacteria	Pseudomonadota	Gammaproteobacteria	Enterobacterales	Enterobacteriaceae	Klebsiella
ASV41	Root endosphere	2.47	0.00320748	Enriched	0.006	0.001	Bacteria	Pseudomonadota	Gammaproteobacteria	Enterobacterales	Erwiniaceae	Pantoea
ASV1391	Root endosphere	2.44	0.0106287	Enriched	0.001	0	Bacteria	Pseudomonadota	Gammaproteobacteria	Burkholderiales	Burkholderiaceae	Cupriavidus
ASV135	Root endosphere	2.437	0.037246	Enriched	0.015	0.003	Bacteria	Pseudomonadota	Gammaproteobacteria	Enterobacterales	Enterobacteriaceae	Kosakonia
ASV1325	Root endosphere	2.433	0.0489334	Enriched	0.012	0.003	Bacteria	Pseudomonadota	Alphaproteobacteria	Rhizobiales	Aurantimonadaceae	Aureimonas
ASV547	Root endosphere	2.416	0.00116811	Enriched	0.035	0.011	Bacteria	Pseudomonadota	Alphaproteobacteria	Rhizobiales	Rhizobiaceae	Agrobacterium
ASV640	Root endosphere	2.401	0.0211182	Enriched	0.039	0.016	Bacteria	Bacteroidota	Flavobacteriia	Flavobacteriales	Flavobacteriaceae	Flavobacterium
ASV1071	Root endosphere	2.344	0.0424884	Enriched	0.011	0.004	Bacteria	Actinomycetota	Actinobacteria	Micrococcales	Microbacteriaceae	Unassigned
ASV225	Root endosphere	2.327	0.0136082	Enriched	0.018	0.004	Bacteria	Actinomycetota	Actinobacteria	Micrococcales	Micrococcaceae	Arthrobacter
ASV146	Root endosphere	2.313	0.0222802	Enriched	0.002	0	Bacteria	Acidobacteriota	Acidobacteria_Gp4	Unassigned	Unassigned	Gp4
ASV707	Root endosphere	2.287	0.0357713	Enriched	0.002	0	Bacteria	Unassigned	Unassigned	Unassigned	Unassigned	Unassigned
ASV1029	Root endosphere	2.267	0.0287756	Enriched	0.002	0	Bacteria	Actinomycetota	Actinobacteria	Micrococcales	Microbacteriaceae	Microbacterium
ASV655	Root endosphere	2.075	0.04143	Enriched	0.013	0.003	Bacteria	Pseudomonadota	Gammaproteobacteria	Burkholderiales	Alcaligenaceae	Unassigned
ASV53	Root endosphere	2.074	0.0100605	Enriched	0.23	0.048	Bacteria	Pseudomonadota	Gammaproteobacteria	Enterobacterales	Enterobacteriaceae	Enterobacter
ASV457	Root endosphere	2.066	0.0253038	Enriched	0.001	0	Bacteria	Bacillota	Erysipelotrichia	Erysipelotrichales	Erysipelotrichaceae	Turicibacter
ASV61	Root endosphere	2.063	0.000555219	Enriched	0.482	0.134	Bacteria	Pseudomonadota	Gammaproteobacteria	Xanthomonadales	Xanthomonadaceae	Stenotrophomonas
ASV54	Root endosphere	2.055	0.0239099	Enriched	0.002	0	Bacteria	Acidobacteriota	Acidobacteria_Gp4	Unassigned	Unassigned	Gp4
ASV662	Root endosphere	2.049	0.0190479	Enriched	0.041	0.009	Bacteria	Pseudomonadota	Alphaproteobacteria	Rhizobiales	Rhizobiaceae	Agrobacterium
ASV690	Root endosphere	2.019	0.0206306	Enriched	0.001	0	Bacteria	Ignavibacteriota	Ignavibacteria	Ignavibacteriales	Ignavibacteriaceae	Ignavibacterium
ASV855	Root endosphere	2.012	0.0240809	Enriched	0.002	0	Bacteria	Candidatus_Saccharibacteriota	Unassigned	Unassigned	Unassigned	Saccharibacteria_genera_incertae_sedis
ASV588	Root endosphere	1.996	0.0465924	Enriched	0.004	0.001	Bacteria	Pseudomonadota	Gammaproteobacteria	Burkholderiales	Methylophilaceae	Methylobacillus
ASV790	Root endosphere	1.936	0.027807	Enriched	0.002	0	Bacteria	Pseudomonadota	Gammaproteobacteria	Burkholderiales	Chromobacteriaceae	Unassigned
ASV569	Root endosphere	1.916	0.0236798	Enriched	0.001	0	Bacteria	Bacteroidota	Chitinophagia	Chitinophagales	Chitinophagaceae	Unassigned
ASV879	Root endosphere	1.905	0.0245488	Enriched	0.001	0	Bacteria	Actinomycetota	Thermoleophilia	Solirubrobacterales	Unassigned	Unassigned
ASV991	Root endosphere	1.82	0.027492	Enriched	0.001	0	Bacteria	Bacteroidota	Chitinophagia	Chitinophagales	Chitinophagaceae	Flavisolibacter
ASV1294	Root endosphere	1.814	0.0203947	Enriched	0.015	0.004	Bacteria	Actinomycetota	Actinobacteria	Micrococcales	Intrasporangiaceae	Pedococcus
ASV7770	Root endosphere	1.814	0.0105122	Enriched	0.018	0.006	Bacteria	Pseudomonadota	Alphaproteobacteria	Sphingomonadales	Sphingomonadaceae	Sphingobium
ASV444	Root endosphere	1.809	0.0281622	Enriched	0.002	0	Bacteria	Bacteroidota	Chitinophagia	Chitinophagales	Chitinophagaceae	Unassigned
ASV1016	Root endosphere	1.779	0.0292733	Enriched	0.001	0	Bacteria	Bacteroidota	Chitinophagia	Chitinophagales	Chitinophagaceae	Flavitalea
ASV176	Root endosphere	1.779	0.0227365	Enriched	0.077	0.045	Bacteria	Bacteroidota	Flavobacteriia	Flavobacteriales	Flavobacteriaceae	Flavobacterium
ASV818	Root endosphere	1.728	0.039351	Enriched	0.012	0.004	Bacteria	Actinomycetota	Actinobacteria	Micrococcales	Beutenbergiaceae	Miniimonas
ASV664	Root endosphere	1.678	0.0133059	Enriched	0.129	0.047	Bacteria	Actinomycetota	Actinobacteria	Streptomycetales	Streptomycetaceae	Streptomyces
ASV8	Root endosphere	1.656	0.0472275	Enriched	0.334	0.111	Bacteria	Pseudomonadota	Gammaproteobacteria	Enterobacterales	Enterobacteriaceae	Enterobacter
ASV1348	Root endosphere	1.653	0.0353614	Enriched	0.007	0.004	Bacteria	Pseudomonadota	Alphaproteobacteria	Sphingomonadales	Sphingomonadaceae	Sphingomonas
ASV70	Root endosphere	1.618	0.0358042	Enriched	0.068	0.025	Bacteria	Pseudomonadota	Alphaproteobacteria	Rhizobiales	Rhizobiaceae	Rhizobium
ASV13	Root endosphere	1.598	0.0256975	Enriched	0.042	0.02	Bacteria	Pseudomonadota	Gammaproteobacteria	Xanthomonadales	Xanthomonadaceae	Stenotrophomonas
ASV1213	Root endosphere	1.582	0.0216085	Enriched	0.02	0.007	Bacteria	Pseudomonadota	Gammaproteobacteria	Burkholderiales	Oxalobacteraceae	Massilia
ASV638	Root endosphere	1.545	0.032923	Enriched	0.101	0.038	Bacteria	Pseudomonadota	Alphaproteobacteria	Rhizobiales	Rhizobiaceae	Rhizobium
ASV5	Root endosphere	1.485	0.0341953	Enriched	0.16	0.07	Bacteria	Pseudomonadota	Gammaproteobacteria	Enterobacterales	Enterobacteriaceae	Klebsiella
ASV1208	Root endosphere	1.438	0.0425873	Enriched	0.015	0.007	Bacteria	Actinomycetota	Actinobacteria	Micrococcales	Intrasporangiaceae	Terrabacter
ASV2	Root endosphere	1.313	0.0327108	Enriched	0.199	0.11	Bacteria	Pseudomonadota	Gammaproteobacteria	Pseudomonadales	Pseudomonadaceae	Pseudomonas
ASV76	Root endosphere	-1.021	0.0311142	Depleted	0.394	0.931	Bacteria	Actinomycetota	Actinobacteria	Pseudonocardiales	Pseudonocardiaceae	Lentzea
ASV1272	Root endosphere	-1.08	0.035473	Depleted	0.08	0.214	Bacteria	Pseudomonadota	Gammaproteobacteria	Burkholderiales	Comamonadaceae	Unassigned
ASV869	Root endosphere	-1.093	0.0163704	Depleted	0.02	0.055	Bacteria	Pseudomonadota	Gammaproteobacteria	Burkholderiales	Comamonadaceae	Rhizobacter
ASV2887	Root endosphere	-1.15	0.0181534	Depleted	0.359	1.025	Bacteria	Actinomycetota	Actinobacteria	Pseudonocardiales	Pseudonocardiaceae	Kibdelosporangium
ASV481	Root endosphere	-1.151	0.0421844	Depleted	0.014	0.04	Bacteria	Pseudomonadota	Gammaproteobacteria	Nevskiales	Steroidobacteraceae	Steroidobacter
ASV886	Root endosphere	-1.523	0.00993632	Depleted	0.018	0.089	Bacteria	Pseudomonadota	Gammaproteobacteria	Burkholderiales	Oxalobacteraceae	Pseudoduganella
ASV183	Root endosphere	-1.644	0.0153047	Depleted	0.023	0.08	Bacteria	Pseudomonadota	Gammaproteobacteria	Xanthomonadales	Xanthomonadaceae	Xanthomonas
ASV911	Root endosphere	-1.73	0.0139278	Depleted	0.017	0.057	Bacteria	Bacteroidota	Chitinophagia	Chitinophagales	Chitinophagaceae	Niastella
ASV882	Root endosphere	-1.859	0.00716286	Depleted	0.004	0.017	Bacteria	Pseudomonadota	Gammaproteobacteria	Xanthomonadales	Xanthomonadaceae	Lysobacter
ASV105	Root endosphere	-1.869	0.00600395	Depleted	0.001	0.008	Bacteria	Pseudomonadota	Alphaproteobacteria	Sphingomonadales	Sphingomonadaceae	Sphingomonas
ASV552	Root endosphere	-1.952	0.0287004	Depleted	0	0.002	Bacteria	Bacteroidota	Cytophagia	Cytophagales	Fulvivirgaceae	Ohtaekwangia
ASV784	Root endosphere	-1.967	0.0392157	Depleted	0	0.002	Bacteria	Bacteroidota	Chitinophagia	Chitinophagales	Chitinophagaceae	Flavitalea
ASV393	Root endosphere	-1.978	0.0334441	Depleted	0	0.002	Bacteria	Acidobacteriota	Acidobacteria_Gp7	Unassigned	Unassigned	Gp7
ASV993	Root endosphere	-1.981	0.00902916	Depleted	0.004	0.024	Bacteria	Myxococcota	Polyangia	Polyangiales	Polyangiaceae	Polyangium
ASV571	Root endosphere	-2.011	0.0326658	Depleted	0	0.003	Bacteria	Actinomycetota	Thermoleophilia	Solirubrobacterales	Baekduiaceae	Baekduia
ASV538	Root endosphere	-2.021	0.0281015	Depleted	0	0.002	Bacteria	Bdellovibrionota	Bdellovibrionia	Bdellovibrionales	Bdellovibrionaceae	Bdellovibrio
ASV686	Root endosphere	-2.194	0.0150063	Depleted	0	0.002	Bacteria	Gemmatimonadota	Gemmatimonadetes	Gemmatimonadales	Gemmatimonadaceae	Gemmatirosa
ASV632	Root endosphere	-2.219	0.00930895	Depleted	0.001	0.008	Bacteria	Pseudomonadota	Alphaproteobacteria	Sphingomonadales	Sphingomonadaceae	Sphingomonas
ASV1733	Root endosphere	-2.244	0.0113121	Depleted	0.001	0.008	Bacteria	Pseudomonadota	Gammaproteobacteria	Xanthomonadales	Rhodanobacteraceae	Unassigned
ASV1386	Root endosphere	-2.293	0.0220825	Depleted	0	0.004	Bacteria	Myxococcota	Myxococcia	Myxococcales	Myxococcaceae	Hyalangium
ASV878	Root endosphere	-2.321	0.0256625	Depleted	0.001	0.008	Bacteria	Acidobacteriota	Acidobacteria_Gp10	Unassigned	Unassigned	Gp10
ASV684	Root endosphere	-2.346	0.0257071	Depleted	0	0.002	Bacteria	Acidobacteriota	Acidobacteria_Gp7	Unassigned	Unassigned	Gp7
ASV1334	Root endosphere	-2.421	0.0319829	Depleted	0.002	0.016	Bacteria	Pseudomonadota	Gammaproteobacteria	Xanthomonadales	Rhodanobacteraceae	Rhodanobacter
ASV404	Root endosphere	-2.424	0.0309956	Depleted	0	0.002	Bacteria	Pseudomonadota	Gammaproteobacteria	Nevskiales	Nevskiaceae	Solimonas
ASV243	Root endosphere	-2.607	0.0128604	Depleted	0.033	0.23	Bacteria	Pseudomonadota	Alphaproteobacteria	Rhizobiales	Rhizobiaceae	Rhizobium
ASV603	Root endosphere	-2.743	0.0195047	Depleted	0	0.003	Bacteria	Pseudomonadota	Gammaproteobacteria	Burkholderiales	Nitrosomonadaceae	Nitrosospira
ASV781	Root endosphere	-2.746	0.0123942	Depleted	0.006	0.038	Bacteria	Candidatus_Saccharibacteriota	Unassigned	Unassigned	Unassigned	Saccharibacteria_genera_incertae_sedis
ASV147	Root endosphere	-2.764	0.00808325	Depleted	0	0.003	Bacteria	Pseudomonadota	Gammaproteobacteria	Burkholderiales	Unassigned	Unassigned
ASV673	Root endosphere	-2.798	0.00891869	Depleted	0.008	0.064	Bacteria	Pseudomonadota	Alphaproteobacteria	Rhizobiales	Rhizobiaceae	Rhizobium
ASV587	Root endosphere	-2.965	0.018016	Depleted	0	0.003	Bacteria	Desulfobacterota	Syntrophobacteria	Syntrophobacterales	Syntrophobacteraceae	Unassigned
ASV1185	Root endosphere	-3.039	0.00355361	Depleted	0	0.004	Bacteria	Pseudomonadota	Alphaproteobacteria	Caulobacterales	Caulobacteraceae	Asticcacaulis
ASV1010	Root endosphere	-3.39	0.000938283	Depleted	0	0.007	Bacteria	Actinomycetota	Thermoleophilia	Solirubrobacterales	Solirubrobacteraceae	Solirubrobacter
ASV463	Root endosphere	-3.586	0.00101002	Depleted	0	0.005	Bacteria	Gemmatimonadota	Gemmatimonadetes	Gemmatimonadales	Gemmatimonadaceae	Gemmatirosa
ASV758	Root endosphere	-4.381	0.0130421	Depleted	0.006	0.25	Bacteria	Bacteroidota	Flavobacteriia	Flavobacteriales	Flavobacteriaceae	Flavobacterium
ASV548	Stem epidermis	7.339	1.22e-06	Enriched	0.127	0	Bacteria	Pseudomonadota	Gammaproteobacteria	Xanthomonadales	Rhodanobacteraceae	Dyella
ASV62	Stem epidermis	5.426	0.000143762	Enriched	0.116	0.003	Bacteria	Actinomycetota	Actinobacteria	Pseudonocardiales	Pseudonocardiaceae	Amycolatopsis
ASV1392	Stem epidermis	5.072	0.000219352	Enriched	0.038	0.001	Bacteria	Pseudomonadota	Alphaproteobacteria	Rhizobiales	Rhizobiaceae	Rhizobium
ASV1110	Stem epidermis	4.721	0.000127581	Enriched	0.011	0	Bacteria	Actinomycetota	Actinobacteria	Streptomycetales	Streptomycetaceae	Streptomyces
ASV501	Stem epidermis	4.691	2.15e-05	Enriched	0.171	0.008	Bacteria	Pseudomonadota	Gammaproteobacteria	Pseudomonadales	Pseudomonadaceae	Pseudomonas
ASV6864	Stem epidermis	4.568	0.00154192	Enriched	0.049	0.002	Bacteria	Pseudomonadota	Gammaproteobacteria	Xanthomonadales	Rhodanobacteraceae	Frateuria
ASV613	Stem epidermis	4.533	0.000178256	Enriched	0.01	0	Bacteria	Bacteroidota	Flavobacteriia	Flavobacteriales	Weeksellaceae	Moheibacter
ASV566	Stem epidermis	4.482	0.000183099	Enriched	0.01	0	Bacteria	Actinomycetota	Actinobacteria	Propionibacteriales	Kribbellaceae	Kribbella
ASV248	Stem epidermis	4.386	0.000207338	Enriched	0.227	0.013	Bacteria	Pseudomonadota	Gammaproteobacteria	Pseudomonadales	Pseudomonadaceae	Pseudomonas
ASV2534	Stem epidermis	4.374	0.000586092	Enriched	0.123	0.019	Bacteria	Pseudomonadota	Gammaproteobacteria	Burkholderiales	Burkholderiaceae	Ralstonia
ASV262	Stem epidermis	4.222	0.000491164	Enriched	0.021	0.001	Bacteria	Actinomycetota	Actinobacteria	Propionibacteriales	Kribbellaceae	Kribbella
ASV951	Stem epidermis	4.22	0.00139873	Enriched	0.07	0.005	Bacteria	Bacteroidota	Sphingobacteriia	Sphingobacteriales	Sphingobacteriaceae	Sphingobacterium
ASV58	Stem epidermis	4.17	0.000580347	Enriched	0.041	0.002	Bacteria	Actinomycetota	Actinobacteria	Streptomycetales	Streptomycetaceae	Streptomyces
ASV140	Stem epidermis	4.17	0.00129947	Enriched	0.242	0.017	Bacteria	Pseudomonadota	Gammaproteobacteria	Enterobacterales	Enterobacteriaceae	Kosakonia
ASV470	Stem epidermis	3.937	0.000255444	Enriched	0.008	0	Bacteria	Pseudomonadota	Gammaproteobacteria	Pseudomonadales	Pseudomonadaceae	Pseudomonas
ASV288	Stem epidermis	3.919	0.000571626	Enriched	0.348	0.03	Bacteria	Pseudomonadota	Gammaproteobacteria	Enterobacterales	Pectobacteriaceae	Pectobacterium
ASV740	Stem epidermis	3.855	0.0014522	Enriched	0.069	0.006	Bacteria	Actinomycetota	Actinobacteria	Micrococcales	Jonesiaceae	Populibacterium
ASV103	Stem epidermis	3.839	0.00566559	Enriched	0.943	0.085	Bacteria	Pseudomonadota	Gammaproteobacteria	Cellvibrionales	Cellvibrionaceae	Cellvibrio
ASV512	Stem epidermis	3.73	0.00547894	Enriched	0.063	0.005	Bacteria	Bacteroidota	Sphingobacteriia	Sphingobacteriales	Sphingobacteriaceae	Sphingobacterium
ASV582	Stem epidermis	3.717	0.0033896	Enriched	0.065	0.006	Bacteria	Pseudomonadota	Gammaproteobacteria	Enterobacterales	Enterobacteriaceae	Klebsiella
ASV655	Stem epidermis	3.692	0.00207288	Enriched	0.107	0.011	Bacteria	Pseudomonadota	Gammaproteobacteria	Burkholderiales	Alcaligenaceae	Unassigned
ASV809	Stem epidermis	3.651	0.00361694	Enriched	0.119	0.012	Bacteria	Pseudomonadota	Gammaproteobacteria	Enterobacterales	Pectobacteriaceae	Pectobacterium
ASV3328	Stem epidermis	3.649	0.002914	Enriched	0.167	0.043	Bacteria	Pseudomonadota	Gammaproteobacteria	Burkholderiales	Burkholderiaceae	Ralstonia
ASV357	Stem epidermis	3.602	0.000491263	Enriched	0.095	0.01	Bacteria	Pseudomonadota	Gammaproteobacteria	Enterobacterales	Erwiniaceae	Pantoea
ASV521	Stem epidermis	3.588	0.000751183	Enriched	0.005	0	Bacteria	Actinomycetota	Actinobacteria	Pseudonocardiales	Pseudonocardiaceae	Actinophytocola
ASV135	Stem epidermis	3.565	0.00487292	Enriched	0.332	0.049	Bacteria	Pseudomonadota	Gammaproteobacteria	Enterobacterales	Enterobacteriaceae	Kosakonia
ASV983	Stem epidermis	3.507	0.0011768	Enriched	0.005	0	Bacteria	Actinomycetota	Actinobacteria	Propionibacteriales	Nocardioidaceae	Marmoricola
ASV580	Stem epidermis	3.49	0.00210663	Enriched	0.074	0.008	Bacteria	Pseudomonadota	Gammaproteobacteria	Enterobacterales	Enterobacteriaceae	Kosakonia
ASV242	Stem epidermis	3.447	0.00237165	Enriched	0.004	0	Bacteria	Actinomycetota	Actinobacteria	Pseudonocardiales	Pseudonocardiaceae	Lentzea
ASV745	Stem epidermis	3.424	0.00873929	Enriched	0.01	0.001	Bacteria	Candidatus_Saccharibacteriota	Unassigned	Unassigned	Unassigned	Saccharibacteria_genera_incertae_sedis
ASV44	Stem epidermis	3.366	0.00113653	Enriched	1.735	0.224	Bacteria	Pseudomonadota	Gammaproteobacteria	Pseudomonadales	Pseudomonadaceae	Pseudomonas
ASV627	Stem epidermis	3.262	0.0107026	Enriched	0.138	0.019	Bacteria	Bacillota	Bacilli	Lactobacillales	Aerococcaceae	Facklamia
ASV481	Stem epidermis	3.237	0.000871803	Enriched	0.003	0	Bacteria	Pseudomonadota	Gammaproteobacteria	Nevskiales	Steroidobacteraceae	Steroidobacter
ASV34	Stem epidermis	3.226	0.000901697	Enriched	1.149	0.2	Bacteria	Pseudomonadota	Gammaproteobacteria	Enterobacterales	Enterobacteriaceae	Enterobacter
ASV2386	Stem epidermis	3.21	0.0144429	Enriched	0.045	0.006	Bacteria	Pseudomonadota	Gammaproteobacteria	Xanthomonadales	Xanthomonadaceae	Luteimonas
ASV22	Stem epidermis	3.2	9.54e-05	Enriched	4.079	0.864	Bacteria	Pseudomonadota	Gammaproteobacteria	Pseudomonadales	Pseudomonadaceae	Pseudomonas
ASV300	Stem epidermis	3.186	0.00470527	Enriched	0.008	0.001	Bacteria	Pseudomonadota	Gammaproteobacteria	Burkholderiales	Oxalobacteraceae	Massilia
ASV197	Stem epidermis	3.162	0.00944692	Enriched	0.005	0	Bacteria	Actinomycetota	Actinobacteria	Pseudonocardiales	Pseudonocardiaceae	Lentzea
ASV927	Stem epidermis	3.093	0.0138068	Enriched	0.08	0.013	Bacteria	Bacteroidota	Sphingobacteriia	Sphingobacteriales	Sphingobacteriaceae	Sphingobacterium
ASV39	Stem epidermis	3.068	0.00150764	Enriched	0.435	0.214	Bacteria	Pseudomonadota	Gammaproteobacteria	Enterobacterales	Enterobacteriaceae	Kosakonia
ASV588	Stem epidermis	3.065	0.0031128	Enriched	0.062	0.011	Bacteria	Pseudomonadota	Gammaproteobacteria	Burkholderiales	Methylophilaceae	Methylobacillus
ASV1163	Stem epidermis	3.034	0.004007	Enriched	0.003	0	Bacteria	Pseudomonadota	Gammaproteobacteria	Burkholderiales	Oxalobacteraceae	Massilia
ASV902	Stem epidermis	3.023	0.00233514	Enriched	0.003	0	Bacteria	Bacteroidota	Sphingobacteriia	Sphingobacteriales	Sphingobacteriaceae	Sphingobacterium
ASV960	Stem epidermis	2.99	0.0108952	Enriched	0.049	0.008	Bacteria	Pseudomonadota	Gammaproteobacteria	Burkholderiales	Alcaligenaceae	Bordetella
ASV56	Stem epidermis	2.969	0.000977481	Enriched	0.452	0.081	Bacteria	Pseudomonadota	Gammaproteobacteria	Enterobacterales	Erwiniaceae	Pantoea
ASV414	Stem epidermis	2.943	0.004768	Enriched	0.003	0	Bacteria	Pseudomonadota	Gammaproteobacteria	Oceanospirillales	Oceanospirillaceae	Marinobacterium
ASV68	Stem epidermis	2.94	0.000280876	Enriched	1.33	0.317	Bacteria	Pseudomonadota	Gammaproteobacteria	Pseudomonadales	Pseudomonadaceae	Pseudomonas
ASV132	Stem epidermis	2.921	0.00644514	Enriched	0.23	0.053	Bacteria	Pseudomonadota	Gammaproteobacteria	Enterobacterales	Enterobacteriaceae	Enterobacter
ASV6381	Stem epidermis	2.904	0.0196669	Enriched	0.004	0.001	Bacteria	Pseudomonadota	Gammaproteobacteria	Pseudomonadales	Pseudomonadaceae	Pseudomonas
ASV253	Stem epidermis	2.882	0.00972047	Enriched	0.19	0.035	Bacteria	Pseudomonadota	Gammaproteobacteria	Burkholderiales	Alcaligenaceae	Kerstersia
ASV703	Stem epidermis	2.881	0.00481696	Enriched	0.081	0.016	Bacteria	Pseudomonadota	Gammaproteobacteria	Enterobacterales	Enterobacteriaceae	Citrobacter
ASV1	Stem epidermis	2.871	0.00135104	Enriched	53.996	29.79	Bacteria	Pseudomonadota	Gammaproteobacteria	Burkholderiales	Burkholderiaceae	Ralstonia
ASV1142	Stem epidermis	2.866	0.0115911	Enriched	0.005	0	Bacteria	Pseudomonadota	Alphaproteobacteria	Micropepsales	Micropepsaceae	Micropepsis
ASV5	Stem epidermis	2.77	0.00462094	Enriched	5.267	1.212	Bacteria	Pseudomonadota	Gammaproteobacteria	Enterobacterales	Enterobacteriaceae	Klebsiella
ASV212	Stem epidermis	2.743	0.0109659	Enriched	0.038	0.008	Bacteria	Bacteroidota	Flavobacteriia	Flavobacteriales	Flavobacteriaceae	Myroides
ASV599	Stem epidermis	2.742	0.00596254	Enriched	0.002	0	Bacteria	Actinomycetota	Actinobacteria	Mycobacteriales	Nocardiaceae	Nocardia
ASV186	Stem epidermis	2.72	0.0410152	Enriched	0.019	0.008	Bacteria	Bacillota	Bacilli	Lactobacillales	Streptococcaceae	Lactococcus
ASV73	Stem epidermis	2.68	0.015961	Enriched	0.883	0.212	Bacteria	Pseudomonadota	Gammaproteobacteria	Burkholderiales	Alcaligenaceae	Achromobacter
ASV794	Stem epidermis	2.664	0.0133213	Enriched	0.048	0.01	Bacteria	Pseudomonadota	Gammaproteobacteria	Burkholderiales	Alcaligenaceae	Achromobacter
ASV8	Stem epidermis	2.655	0.00410428	Enriched	4.846	1.13	Bacteria	Pseudomonadota	Gammaproteobacteria	Enterobacterales	Enterobacteriaceae	Enterobacter
ASV53	Stem epidermis	2.565	0.00517577	Enriched	0.377	0.118	Bacteria	Pseudomonadota	Gammaproteobacteria	Enterobacterales	Enterobacteriaceae	Enterobacter
ASV41	Stem epidermis	2.537	0.00265774	Enriched	0.267	0.071	Bacteria	Pseudomonadota	Gammaproteobacteria	Enterobacterales	Erwiniaceae	Pantoea
ASV865	Stem epidermis	2.528	0.00917341	Enriched	0.001	0	Bacteria	Pseudomonadota	Gammaproteobacteria	Burkholderiales	Comamonadaceae	Rhizobacter
ASV390	Stem epidermis	2.466	0.0146262	Enriched	0.002	0	Bacteria	Actinomycetota	Actinobacteria	Pseudonocardiales	Pseudonocardiaceae	Lentzea
ASV770	Stem epidermis	2.43	0.0150918	Enriched	0.076	0.016	Bacteria	Pseudomonadota	Gammaproteobacteria	Enterobacterales	Erwiniaceae	Pantoea
ASV539	Stem epidermis	2.418	0.0220727	Enriched	0.003	0.001	Bacteria	Actinomycetota	Actinobacteria	Pseudonocardiales	Pseudonocardiaceae	Labedaea
ASV18	Stem epidermis	2.403	0.0200724	Enriched	2.056	0.65	Bacteria	Pseudomonadota	Gammaproteobacteria	Enterobacterales	Enterobacteriaceae	Unassigned
ASV1457	Stem epidermis	2.388	0.0107503	Enriched	0.002	0	Bacteria	Pseudomonadota	Alphaproteobacteria	Rhizobiales	Phyllobacteriaceae	Mesorhizobium
ASV113	Stem epidermis	2.385	0.00244206	Enriched	0.142	0.062	Bacteria	Pseudomonadota	Gammaproteobacteria	Enterobacterales	Enterobacteriaceae	Kosakonia
ASV513	Stem epidermis	2.273	0.0172621	Enriched	0.001	0	Bacteria	Pseudomonadota	Gammaproteobacteria	Unassigned	Unassigned	Unassigned
ASV485	Stem epidermis	2.265	0.0384849	Enriched	0.031	0.007	Bacteria	Pseudomonadota	Gammaproteobacteria	Xanthomonadales	Rhodanobacteraceae	Rhodanobacter
ASV17	Stem epidermis	2.185	0.00334131	Enriched	1.014	0.435	Bacteria	Pseudomonadota	Gammaproteobacteria	Enterobacterales	Enterobacteriaceae	Atlantibacter
ASV126	Stem epidermis	2.078	0.0476781	Enriched	0.006	0.002	Bacteria	Actinomycetota	Actinobacteria	Streptomycetales	Streptomycetaceae	Streptomyces
ASV468	Stem epidermis	2.071	0.022765	Enriched	0.001	0	Bacteria	Pseudomonadota	Alphaproteobacteria	Sphingomonadales	Sphingomonadaceae	Sphingomonas
ASV130	Stem epidermis	2.026	0.0242844	Enriched	0.001	0	Bacteria	Bacteroidota	Chitinophagia	Chitinophagales	Chitinophagaceae	Terrimonas
ASV667	Stem epidermis	1.963	0.0145758	Enriched	0.046	0.017	Bacteria	Pseudomonadota	Gammaproteobacteria	Enterobacterales	Enterobacteriaceae	Klebsiella
ASV609	Stem epidermis	1.961	0.038687	Enriched	0.022	0.009	Bacteria	Bacteroidota	Sphingobacteriia	Sphingobacteriales	Sphingobacteriaceae	Sphingobacterium
ASV1872	Stem epidermis	1.945	0.026323	Enriched	0.001	0	Bacteria	Pseudomonadota	Gammaproteobacteria	Burkholderiales	Comamonadaceae	Rhizobacter
ASV1166	Stem epidermis	1.933	0.038454	Enriched	0.001	0	Bacteria	Bacteroidota	Chitinophagia	Chitinophagales	Chitinophagaceae	Arvibacter
ASV1028	Stem epidermis	1.916	0.0391112	Enriched	0.001	0	Bacteria	Acidobacteriota	Acidobacteria_Gp5	Unassigned	Unassigned	Gp5
ASV1335	Stem epidermis	1.916	0.0391112	Enriched	0.001	0	Bacteria	Pseudomonadota	Gammaproteobacteria	Burkholderiales	Alcaligenaceae	Ampullimonas
ASV664	Stem epidermis	1.891	0.0284067	Enriched	0.001	0	Bacteria	Actinomycetota	Actinobacteria	Streptomycetales	Streptomycetaceae	Streptomyces
ASV955	Stem epidermis	1.868	0.029277	Enriched	0.001	0	Bacteria	Pseudomonadota	Gammaproteobacteria	Burkholderiales	Chromobacteriaceae	Pseudogulbenkiania
ASV152	Stem epidermis	1.83	0.0308411	Enriched	0.001	0	Bacteria	Pseudomonadota	Alphaproteobacteria	Sphingomonadales	Sphingomonadaceae	Sphingomonas
ASV507	Stem epidermis	1.799	0.0379407	Enriched	0.096	0.04	Bacteria	Pseudomonadota	Gammaproteobacteria	Enterobacterales	Budviciaceae	Leminorella
ASV63	Stem epidermis	1.701	0.0349701	Enriched	0.484	0.279	Bacteria	Pseudomonadota	Gammaproteobacteria	Pseudomonadales	Pseudomonadaceae	Pseudomonas
ASV397	Stem epidermis	1.698	0.0489777	Enriched	0.001	0	Bacteria	Actinomycetota	Actinobacteria	Streptomycetales	Streptomycetaceae	Streptomyces
ASV1033	Stem epidermis	1.628	0.0474158	Enriched	0.016	0.008	Bacteria	Pseudomonadota	Gammaproteobacteria	Burkholderiales	Alcaligenaceae	Achromobacter
ASV9	Stem epidermis	-1.694	0.0264837	Depleted	0.254	1.541	Bacteria	Pseudomonadota	Alphaproteobacteria	Rhizobiales	Rhizobiaceae	Agrobacterium
ASV4	Stem epidermis	-1.743	0.0448283	Depleted	0.025	0.203	Bacteria	Pseudomonadota	Gammaproteobacteria	Pseudomonadales	Pseudomonadaceae	Pseudomonas
ASV254	Stem epidermis	-1.779	0.0321774	Depleted	0.013	0.136	Bacteria	Pseudomonadota	Gammaproteobacteria	Burkholderiales	Burkholderiales_incertae_sedis	Sphaerotilus
ASV60	Stem epidermis	-1.809	0.0201714	Depleted	0.051	0.398	Bacteria	Actinomycetota	Actinobacteria	Micrococcales	Microbacteriaceae	Microbacterium
ASV362	Stem epidermis	-1.861	0.0400762	Depleted	0.009	0.116	Bacteria	Pseudomonadota	Alphaproteobacteria	Rhizobiales	Bradyrhizobiaceae	Bradyrhizobium
ASV1170	Stem epidermis	-1.957	0.0196633	Depleted	0.005	0.032	Bacteria	Pseudomonadota	Alphaproteobacteria	Rhizobiales	Methylobacteriaceae	Methylobacterium
ASV750	Stem epidermis	-2.004	0.0219653	Depleted	0.009	0.064	Bacteria	Pseudomonadota	Alphaproteobacteria	Rhizobiales	Methylobacteriaceae	Methylobacterium
ASV818	Stem epidermis	-2.009	0.0318503	Depleted	0.008	0.07	Bacteria	Actinomycetota	Actinobacteria	Micrococcales	Beutenbergiaceae	Miniimonas
ASV579	Stem epidermis	-2.016	0.0224484	Depleted	0.011	0.174	Bacteria	Pseudomonadota	Alphaproteobacteria	Rhizobiales	Aurantimonadaceae	Aureimonas
ASV797	Stem epidermis	-2.062	0.0171258	Depleted	0.015	0.102	Bacteria	Pseudomonadota	Alphaproteobacteria	Sphingomonadales	Sphingomonadaceae	Sphingobium
ASV600	Stem epidermis	-2.065	0.0154642	Depleted	0.017	0.157	Bacteria	Pseudomonadota	Alphaproteobacteria	Sphingomonadales	Sphingomonadaceae	Sphingomonas
ASV661	Stem epidermis	-2.082	0.01251	Depleted	0.003	0.028	Bacteria	Actinomycetota	Actinobacteria	Mycobacteriales	Nocardiaceae	Rhodococcus
ASV274	Stem epidermis	-2.085	0.0327032	Depleted	0.003	0.028	Bacteria	Pseudomonadota	Alphaproteobacteria	Rhizobiales	Boseaceae	Bosea
ASV1213	Stem epidermis	-2.088	0.0287531	Depleted	0.01	0.086	Bacteria	Pseudomonadota	Gammaproteobacteria	Burkholderiales	Oxalobacteraceae	Massilia
ASV803	Stem epidermis	-2.091	0.0312421	Depleted	0.016	0.125	Bacteria	Pseudomonadota	Gammaproteobacteria	Enterobacterales	Enterobacteriaceae	Yokenella
ASV127	Stem epidermis	-2.119	0.0196873	Depleted	0.005	0.063	Bacteria	Pseudomonadota	Gammaproteobacteria	Burkholderiales	Comamonadaceae	Variovorax
ASV924	Stem epidermis	-2.187	0.0437645	Depleted	0.001	0.009	Bacteria	Pseudomonadota	Gammaproteobacteria	Burkholderiales	Oxalobacteraceae	Massilia
ASV1988	Stem epidermis	-2.213	0.0106898	Depleted	0.005	0.061	Bacteria	Pseudomonadota	Alphaproteobacteria	Rhizobiales	Rhizobiaceae	Rhizobium
ASV211	Stem epidermis	-2.265	0.00727046	Depleted	0.036	0.516	Bacteria	Pseudomonadota	Gammaproteobacteria	Burkholderiales	Comamonadaceae	Acidovorax
ASV115	Stem epidermis	-2.29	0.0346178	Depleted	0.005	0.066	Bacteria	Pseudomonadota	Gammaproteobacteria	Burkholderiales	Methylophilaceae	Methylophilus
ASV150	Stem epidermis	-2.326	0.0330119	Depleted	0	0.003	Bacteria	Actinomycetota	Actinobacteria	Pseudonocardiales	Pseudonocardiaceae	Lentzea
ASV359	Stem epidermis	-2.333	0.0304518	Depleted	0.001	0.011	Bacteria	Pseudomonadota	Gammaproteobacteria	Burkholderiales	Comamonadaceae	Ramlibacter
ASV751	Stem epidermis	-2.343	0.00714245	Depleted	0.007	0.098	Bacteria	Pseudomonadota	Gammaproteobacteria	Burkholderiales	Comamonadaceae	Pseudorhodoferax
ASV553	Stem epidermis	-2.348	0.0152088	Depleted	0.01	0.09	Bacteria	Actinomycetota	Actinobacteria	Mycobacteriales	Mycobacteriaceae	Mycobacterium
ASV1094	Stem epidermis	-2.362	0.0140511	Depleted	0.009	0.109	Bacteria	Pseudomonadota	Alphaproteobacteria	Rhizobiales	Aurantimonadaceae	Aureimonas
ASV372	Stem epidermis	-2.404	0.00417651	Depleted	0.013	0.134	Bacteria	Pseudomonadota	Alphaproteobacteria	Rhizobiales	Bradyrhizobiaceae	Rhodopseudomonas
ASV808	Stem epidermis	-2.414	0.017866	Depleted	0.001	0.02	Bacteria	Pseudomonadota	Alphaproteobacteria	Sphingomonadales	Sphingomonadaceae	Sphingomonas
ASV657	Stem epidermis	-2.461	0.0441418	Depleted	0.002	0.025	Bacteria	Pseudomonadota	Gammaproteobacteria	Burkholderiales	Methylophilaceae	Unassigned
ASV246	Stem epidermis	-2.482	0.0232043	Depleted	0.003	0.037	Bacteria	Actinomycetota	Actinobacteria	Micrococcales	Micrococcaceae	Pseudarthrobacter
ASV1051	Stem epidermis	-2.484	0.0316714	Depleted	0.001	0.012	Bacteria	Pseudomonadota	Gammaproteobacteria	Xanthomonadales	Rhodanobacteraceae	Rehaibacterium
ASV149	Stem epidermis	-2.514	0.00535214	Depleted	0.002	0.031	Bacteria	Pseudomonadota	Gammaproteobacteria	Burkholderiales	Comamonadaceae	Unassigned
ASV13	Stem epidermis	-2.518	0.00284061	Depleted	0.017	0.209	Bacteria	Pseudomonadota	Gammaproteobacteria	Xanthomonadales	Xanthomonadaceae	Stenotrophomonas
ASV86	Stem epidermis	-2.529	0.00904067	Depleted	0.004	0.048	Bacteria	Pseudomonadota	Gammaproteobacteria	Burkholderiales	Comamonadaceae	Variovorax
ASV65	Stem epidermis	-2.57	0.022065	Depleted	0.01	0.175	Bacteria	Bacteroidota	Flavobacteriia	Flavobacteriales	Weeksellaceae	Chryseobacterium
ASV673	Stem epidermis	-2.575	0.0173173	Depleted	0.003	0.027	Bacteria	Pseudomonadota	Alphaproteobacteria	Rhizobiales	Rhizobiaceae	Rhizobium
ASV649	Stem epidermis	-2.58	0.0349591	Depleted	0	0.006	Bacteria	Actinomycetota	Actinobacteria	Micrococcales	Micrococcaceae	Pseudarthrobacter
ASV177	Stem epidermis	-2.587	0.0320719	Depleted	0.001	0.02	Bacteria	Pseudomonadota	Alphaproteobacteria	Rhizobiales	Rhizobiaceae	Shinella
ASV996	Stem epidermis	-2.627	0.0213161	Depleted	0.001	0.019	Bacteria	Pseudomonadota	Gammaproteobacteria	Burkholderiales	Oxalobacteraceae	Pseudoduganella
ASV263	Stem epidermis	-2.635	0.0271042	Depleted	0.002	0.03	Bacteria	Pseudomonadota	Gammaproteobacteria	Burkholderiales	Comamonadaceae	Polaromonas
ASV1310	Stem epidermis	-2.636	0.0212512	Depleted	0.006	0.084	Bacteria	Bacteroidota	Flavobacteriia	Flavobacteriales	Weeksellaceae	Chryseobacterium
ASV572	Stem epidermis	-2.651	0.00665096	Depleted	0.011	0.16	Bacteria	Pseudomonadota	Alphaproteobacteria	Sphingomonadales	Sphingomonadaceae	Sphingomonas
ASV741	Stem epidermis	-2.656	0.0268597	Depleted	0	0.007	Bacteria	Pseudomonadota	Gammaproteobacteria	Burkholderiales	Oxalobacteraceae	Massilia
ASV1140	Stem epidermis	-2.672	0.0197335	Depleted	0	0.004	Bacteria	Actinomycetota	Actinobacteria	Propionibacteriales	Propionibacteriaceae	Microlunatus
ASV188	Stem epidermis	-2.685	0.00224858	Depleted	0.01	0.2	Bacteria	Pseudomonadota	Alphaproteobacteria	Rhizobiales	Bradyrhizobiaceae	Bradyrhizobium
ASV1039	Stem epidermis	-2.688	0.0209867	Depleted	0	0.004	Bacteria	Pseudomonadota	Gammaproteobacteria	Burkholderiales	Oxalobacteraceae	Duganella
ASV292	Stem epidermis	-2.698	0.0121814	Depleted	0.011	0.136	Bacteria	Actinomycetota	Actinobacteria	Micrococcales	Cellulomonadaceae	Cellulomonas
ASV386	Stem epidermis	-2.742	0.00127302	Depleted	0.007	0.096	Bacteria	Pseudomonadota	Alphaproteobacteria	Rhizobiales	Boseaceae	Bosea
ASV1093	Stem epidermis	-2.753	0.00569159	Depleted	0.002	0.033	Bacteria	Pseudomonadota	Alphaproteobacteria	Caulobacterales	Caulobacteraceae	Brevundimonas
ASV175	Stem epidermis	-2.763	0.034637	Depleted	0.059	0.753	Bacteria	Pseudomonadota	Alphaproteobacteria	Caulobacterales	Caulobacteraceae	Brevundimonas
ASV10	Stem epidermis	-2.774	0.000611838	Depleted	0.129	3.702	Bacteria	Pseudomonadota	Alphaproteobacteria	Rhizobiales	Bradyrhizobiaceae	Bradyrhizobium
ASV70	Stem epidermis	-2.787	0.0112937	Depleted	0.129	1.723	Bacteria	Pseudomonadota	Alphaproteobacteria	Rhizobiales	Rhizobiaceae	Rhizobium
ASV772	Stem epidermis	-2.787	0.0164933	Depleted	0	0.011	Bacteria	Pseudomonadota	Alphaproteobacteria	Sphingomonadales	Erythrobacteraceae	Altererythrobacter
ASV2114	Stem epidermis	-2.788	0.00232783	Depleted	0.008	0.122	Bacteria	Pseudomonadota	Alphaproteobacteria	Sphingomonadales	Sphingomonadaceae	Sphingomonas
ASV662	Stem epidermis	-2.789	0.0112205	Depleted	0.014	0.151	Bacteria	Pseudomonadota	Alphaproteobacteria	Rhizobiales	Rhizobiaceae	Agrobacterium
ASV559	Stem epidermis	-2.797	0.00492067	Depleted	0.002	0.029	Bacteria	Pseudomonadota	Gammaproteobacteria	Pseudomonadales	Moraxellaceae	Acinetobacter
ASV425	Stem epidermis	-2.826	0.0114288	Depleted	0.01	0.17	Bacteria	Pseudomonadota	Gammaproteobacteria	Burkholderiales	Alcaligenaceae	Bordetella
ASV8281	Stem epidermis	-2.836	0.0442816	Depleted	0	0.009	Bacteria	Actinomycetota	Actinobacteria	Micromonosporales	Micromonosporaceae	Actinoplanes
ASV182	Stem epidermis	-2.839	0.00793326	Depleted	0	0.008	Bacteria	Pseudomonadota	Alphaproteobacteria	Rhizobiales	Boseaceae	Bosea
ASV48	Stem epidermis	-2.858	0.000669787	Depleted	0.021	0.454	Bacteria	Pseudomonadota	Gammaproteobacteria	Enterobacterales	Enterobacteriaceae	Citrobacter
ASV624	Stem epidermis	-2.874	0.0157495	Depleted	0	0.004	Bacteria	Pseudomonadota	Alphaproteobacteria	Rhizobiales	Bradyrhizobiaceae	Pseudorhodoplanes
ASV1326	Stem epidermis	-2.892	0.00245318	Depleted	0.003	0.086	Bacteria	Pseudomonadota	Alphaproteobacteria	Rhizobiales	Aurantimonadaceae	Aureimonas
ASV1534	Stem epidermis	-2.904	0.00857492	Depleted	0.001	0.02	Bacteria	Pseudomonadota	Gammaproteobacteria	Burkholderiales	Comamonadaceae	Aquabacterium
ASV460	Stem epidermis	-2.913	0.000781505	Depleted	0.006	0.096	Bacteria	Pseudomonadota	Alphaproteobacteria	Sphingomonadales	Sphingomonadaceae	Sphingobium
ASV1325	Stem epidermis	-2.924	0.00147155	Depleted	0.003	0.064	Bacteria	Pseudomonadota	Alphaproteobacteria	Rhizobiales	Aurantimonadaceae	Aureimonas
ASV306	Stem epidermis	-2.963	0.000306565	Depleted	0.019	0.325	Bacteria	Pseudomonadota	Alphaproteobacteria	Sphingomonadales	Erythrobacteraceae	Novosphingobium
ASV487	Stem epidermis	-2.968	0.00835435	Depleted	0	0.004	Bacteria	Pseudomonadota	Alphaproteobacteria	Sphingomonadales	Sphingomonadaceae	Sphingomonas
ASV594	Stem epidermis	-2.976	0.00963277	Depleted	0.007	0.137	Bacteria	Pseudomonadota	Alphaproteobacteria	Sphingomonadales	Sphingomonadaceae	Sphingobium
ASV1926	Stem epidermis	-3.002	0.00211944	Depleted	0.003	0.043	Bacteria	Pseudomonadota	Gammaproteobacteria	Xanthomonadales	Xanthomonadaceae	Xanthomonas
ASV969	Stem epidermis	-3.006	0.00382277	Depleted	0.005	0.115	Bacteria	Pseudomonadota	Alphaproteobacteria	Rhizobiales	Devosiaceae	Devosia
ASV786	Stem epidermis	-3.059	0.00882487	Depleted	0	0.006	Bacteria	Pseudomonadota	Alphaproteobacteria	Sphingomonadales	Sphingomonadaceae	Sphingomonas
ASV988	Stem epidermis	-3.098	0.0122972	Depleted	0	0.004	Bacteria	Actinomycetota	Actinobacteria	Propionibacteriales	Nocardioidaceae	Nocardioides
ASV7770	Stem epidermis	-3.122	0.00780207	Depleted	0.001	0.025	Bacteria	Pseudomonadota	Alphaproteobacteria	Sphingomonadales	Sphingomonadaceae	Sphingobium
ASV243	Stem epidermis	-3.129	0.00124085	Depleted	0.014	0.207	Bacteria	Pseudomonadota	Alphaproteobacteria	Rhizobiales	Rhizobiaceae	Rhizobium
ASV1383	Stem epidermis	-3.14	0.0190952	Depleted	0.003	0.087	Bacteria	Actinomycetota	Actinobacteria	Micromonosporales	Micromonosporaceae	Actinoplanes
ASV394	Stem epidermis	-3.147	0.00564015	Depleted	0.015	0.292	Bacteria	Pseudomonadota	Alphaproteobacteria	Sphingomonadales	Erythrobacteraceae	Unassigned
ASV640	Stem epidermis	-3.17	0.0152082	Depleted	0.001	0.035	Bacteria	Bacteroidota	Flavobacteriia	Flavobacteriales	Flavobacteriaceae	Flavobacterium
ASV326	Stem epidermis	-3.18	0.0207843	Depleted	0	0.005	Bacteria	Bacteroidota	Flavobacteriia	Flavobacteriales	Flavobacteriaceae	Flavobacterium
ASV921	Stem epidermis	-3.181	0.00710095	Depleted	0.002	0.032	Bacteria	Pseudomonadota	Gammaproteobacteria	Burkholderiales	Oxalobacteraceae	Unassigned
ASV440	Stem epidermis	-3.185	0.00792788	Depleted	0.006	0.108	Bacteria	Actinomycetota	Actinobacteria	Mycobacteriales	Nocardiaceae	Rhodococcus
ASV1215	Stem epidermis	-3.192	0.00941418	Depleted	0.002	0.056	Bacteria	Pseudomonadota	Gammaproteobacteria	Burkholderiales	Comamonadaceae	Pseudorhodoferax
ASV219	Stem epidermis	-3.207	0.0002832	Depleted	0.013	0.445	Bacteria	Pseudomonadota	Alphaproteobacteria	Rhizobiales	Methylobacteriaceae	Methylobacterium
ASV1628	Stem epidermis	-3.212	0.000580417	Depleted	0.003	0.066	Bacteria	Pseudomonadota	Alphaproteobacteria	Sphingomonadales	Sphingomonadaceae	Sphingomonas
ASV155	Stem epidermis	-3.248	0.000247077	Depleted	0.012	0.342	Bacteria	Pseudomonadota	Alphaproteobacteria	Caulobacterales	Caulobacteraceae	Brevundimonas
ASV547	Stem epidermis	-3.275	0.000419425	Depleted	0.012	0.34	Bacteria	Pseudomonadota	Alphaproteobacteria	Rhizobiales	Rhizobiaceae	Agrobacterium
ASV118	Stem epidermis	-3.285	5.53e-05	Depleted	0.027	0.786	Bacteria	Pseudomonadota	Alphaproteobacteria	Rhizobiales	Methylobacteriaceae	Methylorubrum
ASV875	Stem epidermis	-3.285	0.00359259	Depleted	0	0.005	Bacteria	Pseudomonadota	Alphaproteobacteria	Sphingomonadales	Sphingomonadaceae	Sphingomonas
ASV946	Stem epidermis	-3.286	0.000408109	Depleted	0.003	0.084	Bacteria	Pseudomonadota	Alphaproteobacteria	Rhodospirillales	Acetobacteraceae	Roseomonas
ASV830	Stem epidermis	-3.328	0.000266492	Depleted	0.004	0.12	Bacteria	Pseudomonadota	Gammaproteobacteria	Burkholderiales	Comamonadaceae	Variovorax
ASV832	Stem epidermis	-3.338	0.000674007	Depleted	0.007	0.157	Bacteria	Pseudomonadota	Alphaproteobacteria	Rhizobiales	Phyllobacteriaceae	Tianweitania
ASV289	Stem epidermis	-3.339	0.0065989	Depleted	0.014	0.392	Bacteria	Actinomycetota	Actinobacteria	Propionibacteriales	Nocardioidaceae	Nocardioides
ASV854	Stem epidermis	-3.348	0.00651258	Depleted	0	0.005	Bacteria	Pseudomonadota	Gammaproteobacteria	Burkholderiales	Oxalobacteraceae	Noviherbaspirillum
ASV154	Stem epidermis	-3.38	0.000305644	Depleted	0.024	0.477	Bacteria	Pseudomonadota	Alphaproteobacteria	Sphingomonadales	Sphingomonadaceae	Sphingomonas
ASV406	Stem epidermis	-3.386	0.000140409	Depleted	0.007	0.218	Bacteria	Pseudomonadota	Alphaproteobacteria	Sphingomonadales	Sphingomonadaceae	Sphingomonas
ASV692	Stem epidermis	-3.398	0.00660369	Depleted	0	0.014	Bacteria	Pseudomonadota	Gammaproteobacteria	Burkholderiales	Oxalobacteraceae	Massilia
ASV333	Stem epidermis	-3.406	7.48e-05	Depleted	0.009	0.225	Bacteria	Actinomycetota	Actinobacteria	Mycobacteriales	Gordoniaceae	Gordonia
ASV1358	Stem epidermis	-3.435	0.000160829	Depleted	0.004	0.113	Bacteria	Pseudomonadota	Alphaproteobacteria	Rhizobiales	Aurantimonadaceae	Aureimonas
ASV1160	Stem epidermis	-3.462	0.00472555	Depleted	0.002	0.057	Bacteria	Pseudomonadota	Alphaproteobacteria	Rhizobiales	Devosiaceae	Devosia
ASV716	Stem epidermis	-3.474	0.00174778	Depleted	0.002	0.031	Bacteria	Pseudomonadota	Gammaproteobacteria	Burkholderiales	Comamonadaceae	Comamonas
ASV428	Stem epidermis	-3.536	0.0231655	Depleted	0	0.007	Bacteria	Pseudomonadota	Gammaproteobacteria	Pseudomonadales	Pseudomonadaceae	Pseudomonas
ASV981	Stem epidermis	-3.539	0.00278876	Depleted	0.003	0.117	Bacteria	Pseudomonadota	Alphaproteobacteria	Rhizobiales	Methylobacteriaceae	Methylobacterium
ASV160	Stem epidermis	-3.547	0.00024333	Depleted	0.024	0.597	Bacteria	Pseudomonadota	Alphaproteobacteria	Sphingomonadales	Sphingomonadaceae	Sphingobium
ASV302	Stem epidermis	-3.565	0.000218529	Depleted	0.001	0.032	Bacteria	Bacillota	Bacilli	Bacillales	Bacillaceae_1	Bacillus
ASV458	Stem epidermis	-3.658	0.00879097	Depleted	0.001	0.031	Bacteria	Actinomycetota	Actinobacteria	Streptomycetales	Streptomycetaceae	Streptomyces
ASV32	Stem epidermis	-3.677	8.37e-06	Depleted	0.055	1.829	Bacteria	Pseudomonadota	Alphaproteobacteria	Sphingomonadales	Sphingomonadaceae	Sphingomonas
ASV1521	Stem epidermis	-3.687	0.000245358	Depleted	0.002	0.077	Bacteria	Pseudomonadota	Alphaproteobacteria	Rhizobiales	Aurantimonadaceae	Aureimonas
ASV75	Stem epidermis	-3.714	0.000503416	Depleted	0.018	0.546	Bacteria	Pseudomonadota	Alphaproteobacteria	Sphingomonadales	Sphingomonadaceae	Sphingopyxis
ASV1348	Stem epidermis	-3.719	0.000148752	Depleted	0.004	0.106	Bacteria	Pseudomonadota	Alphaproteobacteria	Sphingomonadales	Sphingomonadaceae	Sphingomonas
ASV956	Stem epidermis	-3.752	0.00692895	Depleted	0.003	0.109	Bacteria	Pseudomonadota	Gammaproteobacteria	Burkholderiales	Comamonadaceae	Pelomonas
ASV826	Stem epidermis	-3.757	0.000607217	Depleted	0.001	0.041	Bacteria	Pseudomonadota	Gammaproteobacteria	Burkholderiales	Oxalobacteraceae	Massilia
ASV1365	Stem epidermis	-3.778	0.000557643	Depleted	0.004	0.154	Bacteria	Pseudomonadota	Gammaproteobacteria	Burkholderiales	Comamonadaceae	Acidovorax
ASV653	Stem epidermis	-3.857	0.000143307	Depleted	0.003	0.163	Bacteria	Pseudomonadota	Gammaproteobacteria	Burkholderiales	Comamonadaceae	Acidovorax
ASV1152	Stem epidermis	-3.874	0.00414373	Depleted	0.001	0.026	Bacteria	Pseudomonadota	Alphaproteobacteria	Rhizobiales	Devosiaceae	Devosia
ASV1089	Stem epidermis	-3.879	0.00100144	Depleted	0	0.019	Bacteria	Pseudomonadota	Alphaproteobacteria	Rhizobiales	Rhizobiaceae	Rhizobium
ASV545	Stem epidermis	-3.956	0.00516797	Depleted	0.001	0.029	Bacteria	Pseudomonadota	Alphaproteobacteria	Caulobacterales	Caulobacteraceae	Caulobacter
ASV145	Stem epidermis	-3.964	0.000507185	Depleted	0.012	0.371	Bacteria	Bacteroidota	Flavobacteriia	Flavobacteriales	Flavobacteriaceae	Flavobacterium
ASV4925	Stem epidermis	-4.065	0.00444288	Depleted	0.002	0.093	Bacteria	Actinomycetota	Actinobacteria	Micromonosporales	Micromonosporaceae	Unassigned
ASV296	Stem epidermis	-4.076	0.00263199	Depleted	0.003	0.122	Bacteria	Bacteroidota	Flavobacteriia	Flavobacteriales	Weeksellaceae	Empedobacter
ASV339	Stem epidermis	-4.097	0.000411434	Depleted	0	0.01	Bacteria	Pseudomonadota	Alphaproteobacteria	Caulobacterales	Caulobacteraceae	Brevundimonas
ASV723	Stem epidermis	-4.132	0.00373878	Depleted	0.005	0.173	Bacteria	Pseudomonadota	Alphaproteobacteria	Rhizobiales	Devosiaceae	Devosia
ASV941	Stem epidermis	-4.164	5.65e-05	Depleted	0.002	0.084	Bacteria	Pseudomonadota	Alphaproteobacteria	Caulobacterales	Caulobacteraceae	Brevundimonas
ASV385	Stem epidermis	-4.235	0.000347969	Depleted	0.003	0.116	Bacteria	Pseudomonadota	Gammaproteobacteria	Burkholderiales	Oxalobacteraceae	Massilia
ASV773	Stem epidermis	-4.406	0.00134807	Depleted	0.004	0.156	Bacteria	Pseudomonadota	Gammaproteobacteria	Cellvibrionales	Cellvibrionaceae	Cellvibrio
ASV1202	Stem epidermis	-4.448	0.000373091	Depleted	0.004	0.186	Bacteria	Bacteroidota	Flavobacteriia	Flavobacteriales	Flavobacteriaceae	Flavobacterium
ASV30	Stem epidermis	-4.469	0.000215987	Depleted	0	0.015	Bacteria	Actinomycetota	Actinobacteria	Pseudonocardiales	Pseudonocardiaceae	Amycolatopsis
ASV183	Stem epidermis	-4.478	4.06e-05	Depleted	0.014	0.628	Bacteria	Pseudomonadota	Gammaproteobacteria	Xanthomonadales	Xanthomonadaceae	Xanthomonas
ASV284	Stem epidermis	-4.508	0.000507494	Depleted	0.01	0.354	Bacteria	Pseudomonadota	Alphaproteobacteria	Caulobacterales	Caulobacteraceae	Brevundimonas
ASV1527	Stem epidermis	-4.563	0.000851438	Depleted	0.001	0.131	Bacteria	Pseudomonadota	Alphaproteobacteria	Rhizobiales	Methylobacteriaceae	Methylobacterium
ASV316	Stem epidermis	-4.616	0.000606333	Depleted	0.003	0.175	Bacteria	Actinomycetota	Actinobacteria	Micrococcales	Jonesiaceae	Sanguibacter
ASV1338	Stem epidermis	-4.63	0.000234275	Depleted	0.002	0.131	Bacteria	Pseudomonadota	Gammaproteobacteria	Burkholderiales	Oxalobacteraceae	Massilia
ASV378	Stem epidermis	-4.795	6.12e-06	Depleted	0.005	0.345	Bacteria	Pseudomonadota	Alphaproteobacteria	Rhizobiales	Unassigned	Unassigned
ASV558	Stem epidermis	-4.962	0.000247691	Depleted	0.003	0.156	Bacteria	Pseudomonadota	Alphaproteobacteria	Rhizobiales	Devosiaceae	Devosia
ASV5611	Stem epidermis	-5.017	4.14e-05	Depleted	0.002	0.187	Bacteria	Bacteroidota	Flavobacteriia	Flavobacteriales	Weeksellaceae	Chryseobacterium
ASV2032	Stem epidermis	-5.111	0.00446366	Depleted	0.001	0.087	Bacteria	Bacteroidota	Flavobacteriia	Flavobacteriales	Flavobacteriaceae	Flavobacterium
ASV551	Stem epidermis	-5.136	2.92e-05	Depleted	0.003	0.451	Bacteria	Pseudomonadota	Alphaproteobacteria	Rhizobiales	Rhizobiaceae	Rhizobium
ASV1564	Stem epidermis	-5.255	0.000212124	Depleted	0	0.047	Bacteria	Pseudomonadota	Gammaproteobacteria	Burkholderiales	Comamonadaceae	Acidovorax
ASV608	Stem epidermis	-5.355	0.000162447	Depleted	0.002	0.305	Bacteria	Bacteroidota	Flavobacteriia	Flavobacteriales	Flavobacteriaceae	Flavobacterium
ASV977	Stem epidermis	-5.463	0.000139333	Depleted	0	0.025	Bacteria	Pseudomonadota	Alphaproteobacteria	Rhodospirillales	Azospirillaceae	Azospirillum
ASV398	Stem epidermis	-6.543	3.66e-05	Depleted	0	0.115	Bacteria	Bacteroidota	Flavobacteriia	Flavobacteriales	Flavobacteriaceae	Myroides
ASV1251	Stem xylem	8.857	2.01e-06	Enriched	0.129	0	Bacteria	Bacillota	Bacilli	Lactobacillales	Streptococcaceae	Lactococcus
ASV186	Stem xylem	8.524	1.95e-06	Enriched	0.503	0.004	Bacteria	Bacillota	Bacilli	Lactobacillales	Streptococcaceae	Lactococcus
ASV548	Stem xylem	6.462	2.39e-06	Enriched	0.162	0.001	Bacteria	Pseudomonadota	Gammaproteobacteria	Xanthomonadales	Rhodanobacteraceae	Dyella
ASV1392	Stem xylem	5.849	4.42e-06	Enriched	0.08	0.001	Bacteria	Pseudomonadota	Alphaproteobacteria	Rhizobiales	Rhizobiaceae	Rhizobium
ASV613	Stem xylem	5.115	4.66e-05	Enriched	0.199	0.004	Bacteria	Bacteroidota	Flavobacteriia	Flavobacteriales	Weeksellaceae	Moheibacter
ASV1335	Stem xylem	4.973	0.000825193	Enriched	0.017	0.001	Bacteria	Pseudomonadota	Gammaproteobacteria	Burkholderiales	Alcaligenaceae	Ampullimonas
ASV889	Stem xylem	4.792	0.000226648	Enriched	0.162	0.005	Bacteria	Bacteroidota	Flavobacteriia	Flavobacteriales	Flavobacteriaceae	Myroides
ASV1553	Stem xylem	4.23	0.00176172	Enriched	0.016	0.002	Bacteria	Pseudomonadota	Gammaproteobacteria	Burkholderiales	Comamonadaceae	Acidovorax
ASV216	Stem xylem	4.208	0.00333741	Enriched	0.003	0	Bacteria	Bacteroidota	Flavobacteriia	Flavobacteriales	Flavobacteriaceae	Flavobacterium
ASV212	Stem xylem	3.926	0.0019644	Enriched	0.468	0.025	Bacteria	Bacteroidota	Flavobacteriia	Flavobacteriales	Flavobacteriaceae	Myroides
ASV794	Stem xylem	3.506	0.0024332	Enriched	0.009	0.001	Bacteria	Pseudomonadota	Gammaproteobacteria	Burkholderiales	Alcaligenaceae	Achromobacter
ASV1256	Stem xylem	3.444	0.00326472	Enriched	0.076	0.005	Bacteria	Bacillota	Bacilli	Bacillales	Paenibacillaceae_1	Paenibacillus
ASV443	Stem xylem	3.389	0.00626832	Enriched	0.002	0	Bacteria	Bacteroidota	Flavobacteriia	Flavobacteriales	Flavobacteriaceae	Unassigned
ASV640	Stem xylem	3.335	0.00755769	Enriched	0.062	0.015	Bacteria	Bacteroidota	Flavobacteriia	Flavobacteriales	Flavobacteriaceae	Flavobacterium
ASV253	Stem xylem	3.335	0.00114111	Enriched	0.23	0.018	Bacteria	Pseudomonadota	Gammaproteobacteria	Burkholderiales	Alcaligenaceae	Kerstersia
ASV174	Stem xylem	3.276	0.005389	Enriched	0.025	0.007	Bacteria	Pseudomonadota	Gammaproteobacteria	Pseudomonadales	Pseudomonadaceae	Pseudomonas
ASV159	Stem xylem	3.261	0.00856031	Enriched	0.009	0.003	Bacteria	Pseudomonadota	Gammaproteobacteria	Pseudomonadales	Pseudomonadaceae	Pseudomonas
ASV588	Stem xylem	3.232	0.00202261	Enriched	0.087	0.007	Bacteria	Pseudomonadota	Gammaproteobacteria	Burkholderiales	Methylophilaceae	Methylobacillus
ASV580	Stem xylem	3.218	0.00352901	Enriched	0.133	0.012	Bacteria	Pseudomonadota	Gammaproteobacteria	Enterobacterales	Enterobacteriaceae	Kosakonia
ASV601	Stem xylem	3.208	0.0185141	Enriched	0.025	0.007	Bacteria	Pseudomonadota	Gammaproteobacteria	Burkholderiales	Methylophilaceae	Methylophilus
ASV45	Stem xylem	3.134	0.00228865	Enriched	1.074	0.101	Bacteria	Pseudomonadota	Gammaproteobacteria	Xanthomonadales	Xanthomonadaceae	Luteimonas
ASV140	Stem xylem	3.107	0.00442164	Enriched	0.483	0.047	Bacteria	Pseudomonadota	Gammaproteobacteria	Enterobacterales	Enterobacteriaceae	Kosakonia
ASV115	Stem xylem	3.041	0.0103124	Enriched	0.295	0.104	Bacteria	Pseudomonadota	Gammaproteobacteria	Burkholderiales	Methylophilaceae	Methylophilus
ASV17	Stem xylem	3.004	0.000583683	Enriched	3.608	0.516	Bacteria	Pseudomonadota	Gammaproteobacteria	Enterobacterales	Enterobacteriaceae	Atlantibacter
ASV267	Stem xylem	2.882	0.000852527	Enriched	0.25	0.03	Bacteria	Pseudomonadota	Gammaproteobacteria	Pseudomonadales	Pseudomonadaceae	Pseudomonas
ASV789	Stem xylem	2.859	0.0461558	Enriched	0.003	0.001	Bacteria	Pseudomonadota	Gammaproteobacteria	Burkholderiales	Methylophilaceae	Unassigned
ASV657	Stem xylem	2.839	0.00960828	Enriched	0.015	0.005	Bacteria	Pseudomonadota	Gammaproteobacteria	Burkholderiales	Methylophilaceae	Unassigned
ASV248	Stem xylem	2.804	0.00571667	Enriched	0.237	0.025	Bacteria	Pseudomonadota	Gammaproteobacteria	Pseudomonadales	Pseudomonadaceae	Pseudomonas
ASV582	Stem xylem	2.765	0.00512989	Enriched	0.118	0.014	Bacteria	Pseudomonadota	Gammaproteobacteria	Enterobacterales	Enterobacteriaceae	Klebsiella
ASV809	Stem xylem	2.751	0.00565005	Enriched	0.005	0	Bacteria	Pseudomonadota	Gammaproteobacteria	Enterobacterales	Pectobacteriaceae	Pectobacterium
ASV1383	Stem xylem	2.683	0.0230433	Enriched	0.012	0.004	Bacteria	Actinomycetota	Actinobacteria	Micromonosporales	Micromonosporaceae	Actinoplanes
ASV43	Stem xylem	2.64	0.021169	Enriched	0.013	0.005	Bacteria	Actinomycetota	Actinobacteria	Pseudonocardiales	Pseudonocardiaceae	Amycolatopsis
ASV960	Stem xylem	2.567	0.0104812	Enriched	0.046	0.006	Bacteria	Pseudomonadota	Gammaproteobacteria	Burkholderiales	Alcaligenaceae	Bordetella
ASV6864	Stem xylem	2.534	0.0104032	Enriched	0.064	0.011	Bacteria	Pseudomonadota	Gammaproteobacteria	Xanthomonadales	Rhodanobacteraceae	Frateuria
ASV20	Stem xylem	2.495	0.00377142	Enriched	2.868	0.438	Bacteria	Pseudomonadota	Gammaproteobacteria	Enterobacterales	Enterobacteriaceae	Kosakonia
ASV44	Stem xylem	2.421	0.0118386	Enriched	0.955	0.14	Bacteria	Pseudomonadota	Gammaproteobacteria	Pseudomonadales	Pseudomonadaceae	Pseudomonas
ASV39	Stem xylem	2.227	0.015656	Enriched	1.327	0.301	Bacteria	Pseudomonadota	Gammaproteobacteria	Enterobacterales	Enterobacteriaceae	Kosakonia
ASV918	Stem xylem	2.183	0.0202604	Enriched	0.052	0.01	Bacteria	Pseudomonadota	Gammaproteobacteria	Burkholderiales	Comamonadaceae	Comamonas
ASV1334	Stem xylem	2.165	0.0113435	Enriched	0.043	0.01	Bacteria	Pseudomonadota	Gammaproteobacteria	Xanthomonadales	Rhodanobacteraceae	Rhodanobacter
ASV983	Stem xylem	2.147	0.0315702	Enriched	0.006	0.001	Bacteria	Actinomycetota	Actinobacteria	Propionibacteriales	Nocardioidaceae	Marmoricola
ASV106	Stem xylem	2.091	0.0126113	Enriched	0.414	0.085	Bacteria	Pseudomonadota	Gammaproteobacteria	Enterobacterales	Enterobacteriaceae	Citrobacter
ASV53	Stem xylem	2.033	0.0185337	Enriched	0.735	0.155	Bacteria	Pseudomonadota	Gammaproteobacteria	Enterobacterales	Enterobacteriaceae	Enterobacter
ASV113	Stem xylem	2.03	0.0222832	Enriched	0.366	0.1	Bacteria	Pseudomonadota	Gammaproteobacteria	Enterobacterales	Enterobacteriaceae	Kosakonia
ASV858	Stem xylem	2.02	0.0428565	Enriched	0.067	0.013	Bacteria	Pseudomonadota	Gammaproteobacteria	Enterobacterales	Erwiniaceae	Pantoea
ASV485	Stem xylem	1.994	0.0240529	Enriched	0.035	0.008	Bacteria	Pseudomonadota	Gammaproteobacteria	Xanthomonadales	Rhodanobacteraceae	Rhodanobacter
ASV528	Stem xylem	1.948	0.0294106	Enriched	0.059	0.013	Bacteria	Pseudomonadota	Gammaproteobacteria	Xanthomonadales	Xanthomonadaceae	Pseudoxanthomonas
ASV4247	Stem xylem	1.891	0.0348325	Enriched	0.013	0.003	Bacteria	Pseudomonadota	Gammaproteobacteria	Xanthomonadales	Rhodanobacteraceae	Rhodanobacter
ASV667	Stem xylem	1.884	0.0470684	Enriched	0.052	0.013	Bacteria	Pseudomonadota	Gammaproteobacteria	Enterobacterales	Enterobacteriaceae	Klebsiella
ASV1	Stem xylem	1.809	0.0292258	Enriched	51.977	31.029	Bacteria	Pseudomonadota	Gammaproteobacteria	Burkholderiales	Burkholderiaceae	Ralstonia
ASV38	Stem xylem	-1.732	0.0340374	Depleted	0.013	0.066	Bacteria	Pseudomonadota	Alphaproteobacteria	Sphingomonadales	Sphingomonadaceae	Sphingobium
ASV272	Stem xylem	-1.772	0.0437152	Depleted	0.024	0.107	Bacteria	Pseudomonadota	Gammaproteobacteria	Enterobacterales	Yersiniaceae	Serratia
ASV211	Stem xylem	-1.833	0.0355269	Depleted	0.008	0.074	Bacteria	Pseudomonadota	Gammaproteobacteria	Burkholderiales	Comamonadaceae	Acidovorax
ASV1348	Stem xylem	-1.846	0.0274095	Depleted	0.007	0.03	Bacteria	Pseudomonadota	Alphaproteobacteria	Sphingomonadales	Sphingomonadaceae	Sphingomonas
ASV496	Stem xylem	-1.85	0.0492368	Depleted	0.006	0.022	Bacteria	Pseudomonadota	Gammaproteobacteria	Burkholderiales	Alcaligenaceae	Verticiella
ASV5611	Stem xylem	-1.874	0.045823	Depleted	0.001	0.008	Bacteria	Bacteroidota	Flavobacteriia	Flavobacteriales	Weeksellaceae	Chryseobacterium
ASV313	Stem xylem	-1.876	0.0492778	Depleted	0	0.002	Bacteria	Bacteroidota	Flavobacteriia	Flavobacteriales	Flavobacteriaceae	Flavobacterium
ASV121	Stem xylem	-1.892	0.0421283	Depleted	0	0.002	Bacteria	Bacteroidota	Flavobacteriia	Flavobacteriales	Flavobacteriaceae	Flavobacterium
ASV6344	Stem xylem	-1.93	0.0344349	Depleted	0.002	0.015	Bacteria	Actinomycetota	Actinobacteria	Micromonosporales	Micromonosporaceae	Actinoplanes
ASV483	Stem xylem	-1.946	0.0398175	Depleted	0	0.002	Bacteria	Pseudomonadota	Gammaproteobacteria	Xanthomonadales	Xanthomonadaceae	Lysobacter
ASV28	Stem xylem	-1.947	0.0487763	Depleted	0.014	0.148	Bacteria	Pseudomonadota	Alphaproteobacteria	Rhizobiales	Rhizobiaceae	Ensifer
ASV822	Stem xylem	-1.973	0.0448345	Depleted	0	0.002	Bacteria	Pseudomonadota	Alphaproteobacteria	Rhizobiales	Rhizobiaceae	Rhizobium
ASV463	Stem xylem	-2.004	0.0434324	Depleted	0	0.002	Bacteria	Gemmatimonadota	Gemmatimonadetes	Gemmatimonadales	Gemmatimonadaceae	Gemmatirosa
ASV318	Stem xylem	-2.006	0.0446207	Depleted	0.001	0.01	Bacteria	Pseudomonadota	Alphaproteobacteria	Rhizobiales	Rhizobiaceae	Rhizobium
ASV1007	Stem xylem	-2.034	0.0421951	Depleted	0	0.002	Bacteria	Actinomycetota	Actinobacteria	Propionibacteriales	Nocardioidaceae	Nocardioides
ASV661	Stem xylem	-2.06	0.017424	Depleted	0.005	0.034	Bacteria	Actinomycetota	Actinobacteria	Mycobacteriales	Nocardiaceae	Rhodococcus
ASV1013	Stem xylem	-2.063	0.0445223	Depleted	0	0.002	Bacteria	Actinomycetota	Actinobacteria	Propionibacteriales	Nocardioidaceae	Aeromicrobium
ASV653	Stem xylem	-2.069	0.0215175	Depleted	0.003	0.032	Bacteria	Pseudomonadota	Gammaproteobacteria	Burkholderiales	Comamonadaceae	Acidovorax
ASV674	Stem xylem	-2.075	0.0148168	Depleted	0.002	0.016	Bacteria	Pseudomonadota	Alphaproteobacteria	Rhizobiales	Boseaceae	Bosea
ASV274	Stem xylem	-2.077	0.0153986	Depleted	0.004	0.034	Bacteria	Pseudomonadota	Alphaproteobacteria	Rhizobiales	Boseaceae	Bosea
ASV1213	Stem xylem	-2.094	0.0155097	Depleted	0.004	0.026	Bacteria	Pseudomonadota	Gammaproteobacteria	Burkholderiales	Oxalobacteraceae	Massilia
ASV1208	Stem xylem	-2.109	0.0178693	Depleted	0.001	0.006	Bacteria	Actinomycetota	Actinobacteria	Micrococcales	Intrasporangiaceae	Terrabacter
ASV788	Stem xylem	-2.117	0.0294935	Depleted	0	0.002	Bacteria	Actinomycetota	Actinobacteria	Micrococcales	Micrococcaceae	Arthrobacter
ASV826	Stem xylem	-2.128	0.041655	Depleted	0.003	0.026	Bacteria	Pseudomonadota	Gammaproteobacteria	Burkholderiales	Oxalobacteraceae	Massilia
ASV512	Stem xylem	-2.137	0.0340267	Depleted	0.002	0.013	Bacteria	Bacteroidota	Sphingobacteriia	Sphingobacteriales	Sphingobacteriaceae	Sphingobacterium
ASV75	Stem xylem	-2.142	0.0275076	Depleted	0.01	0.105	Bacteria	Pseudomonadota	Alphaproteobacteria	Sphingomonadales	Sphingomonadaceae	Sphingopyxis
ASV306	Stem xylem	-2.149	0.0187768	Depleted	0.016	0.131	Bacteria	Pseudomonadota	Alphaproteobacteria	Sphingomonadales	Erythrobacteraceae	Novosphingobium
ASV599	Stem xylem	-2.183	0.0346723	Depleted	0.003	0.018	Bacteria	Actinomycetota	Actinobacteria	Mycobacteriales	Nocardiaceae	Nocardia
ASV808	Stem xylem	-2.183	0.0146675	Depleted	0.003	0.028	Bacteria	Pseudomonadota	Alphaproteobacteria	Sphingomonadales	Sphingomonadaceae	Sphingomonas
ASV542	Stem xylem	-2.183	0.0466767	Depleted	0.001	0.009	Bacteria	Pseudomonadota	Gammaproteobacteria	Xanthomonadales	Xanthomonadaceae	Lysobacter
ASV457	Stem xylem	-2.187	0.0435671	Depleted	0	0.002	Bacteria	Bacillota	Erysipelotrichia	Erysipelotrichales	Erysipelotrichaceae	Turicibacter
ASV5853	Stem xylem	-2.198	0.0258567	Depleted	0.005	0.057	Bacteria	Actinomycetota	Actinobacteria	Micrococcales	Microbacteriaceae	Lysinimonas
ASV183	Stem xylem	-2.2	0.0130167	Depleted	0.017	0.101	Bacteria	Pseudomonadota	Gammaproteobacteria	Xanthomonadales	Xanthomonadaceae	Xanthomonas
ASV156	Stem xylem	-2.21	0.0234189	Depleted	0	0.002	Bacteria	Pseudomonadota	Alphaproteobacteria	Sphingomonadales	Sphingomonadaceae	Sphingomonas
ASV624	Stem xylem	-2.247	0.0345275	Depleted	0	0.005	Bacteria	Pseudomonadota	Alphaproteobacteria	Rhizobiales	Bradyrhizobiaceae	Pseudorhodoplanes
ASV522	Stem xylem	-2.253	0.0215731	Depleted	0.003	0.03	Bacteria	Pseudomonadota	Alphaproteobacteria	Rhizobiales	Bradyrhizobiaceae	Afipia
ASV89	Stem xylem	-2.276	0.020975	Depleted	0.002	0.026	Bacteria	Pseudomonadota	Alphaproteobacteria	Rhizobiales	Rhizobiaceae	Ensifer
ASV778	Stem xylem	-2.278	0.046662	Depleted	0	0.005	Bacteria	Actinomycetota	Actinobacteria	Glycomycetales	Glycomycetaceae	Glycomyces
ASV382	Stem xylem	-2.28	0.030805	Depleted	0	0.002	Bacteria	Gemmatimonadota	Gemmatimonadetes	Gemmatimonadales	Gemmatimonadaceae	Gemmatirosa
ASV291	Stem xylem	-2.285	0.0117355	Depleted	0.005	0.036	Bacteria	Pseudomonadota	Alphaproteobacteria	Rhizobiales	Bradyrhizobiaceae	Bradyrhizobium
ASV292	Stem xylem	-2.305	0.0347748	Depleted	0.069	0.412	Bacteria	Actinomycetota	Actinobacteria	Micrococcales	Cellulomonadaceae	Cellulomonas
ASV662	Stem xylem	-2.313	0.0252145	Depleted	0.001	0.01	Bacteria	Pseudomonadota	Alphaproteobacteria	Rhizobiales	Rhizobiaceae	Agrobacterium
ASV898	Stem xylem	-2.316	0.032017	Depleted	0.001	0.006	Bacteria	Actinomycetota	Actinobacteria	Propionibacteriales	Nocardioidaceae	Marmoricola
ASV1872	Stem xylem	-2.342	0.0350528	Depleted	0.001	0.009	Bacteria	Pseudomonadota	Gammaproteobacteria	Burkholderiales	Comamonadaceae	Rhizobacter
ASV1202	Stem xylem	-2.351	0.0221716	Depleted	0.002	0.034	Bacteria	Bacteroidota	Flavobacteriia	Flavobacteriales	Flavobacteriaceae	Flavobacterium
ASV865	Stem xylem	-2.356	0.0422375	Depleted	0.001	0.015	Bacteria	Pseudomonadota	Gammaproteobacteria	Burkholderiales	Comamonadaceae	Rhizobacter
ASV536	Stem xylem	-2.358	0.0100549	Depleted	0.004	0.037	Bacteria	Pseudomonadota	Gammaproteobacteria	Burkholderiales	Methylophilaceae	Methylobacillus
ASV340	Stem xylem	-2.394	0.0130764	Depleted	0.005	0.03	Bacteria	Pseudomonadota	Gammaproteobacteria	Xanthomonadales	Xanthomonadaceae	Pseudoxanthomonas
ASV1367	Stem xylem	-2.399	0.0124494	Depleted	0.001	0.008	Bacteria	Actinomycetota	Actinobacteria	Geodermatophilales	Geodermatophilaceae	Blastococcus
ASV386	Stem xylem	-2.404	0.00910577	Depleted	0.004	0.043	Bacteria	Pseudomonadota	Alphaproteobacteria	Rhizobiales	Boseaceae	Bosea
ASV495	Stem xylem	-2.409	0.014902	Depleted	0	0.003	Bacteria	Actinomycetota	Actinobacteria	Micrococcales	Micrococcaceae	Pseudarthrobacter
ASV314	Stem xylem	-2.413	0.0308101	Depleted	0.002	0.024	Bacteria	Pseudomonadota	Alphaproteobacteria	Sphingomonadales	Sphingomonadaceae	Rhizorhapis
ASV1310	Stem xylem	-2.426	0.0319752	Depleted	0	0.006	Bacteria	Bacteroidota	Flavobacteriia	Flavobacteriales	Weeksellaceae	Chryseobacterium
ASV460	Stem xylem	-2.439	0.0159719	Depleted	0.002	0.024	Bacteria	Pseudomonadota	Alphaproteobacteria	Sphingomonadales	Sphingomonadaceae	Sphingobium
ASV333	Stem xylem	-2.446	0.00425741	Depleted	0.014	0.084	Bacteria	Actinomycetota	Actinobacteria	Mycobacteriales	Gordoniaceae	Gordonia
ASV416	Stem xylem	-2.448	0.0332159	Depleted	0.001	0.021	Bacteria	Pseudomonadota	Alphaproteobacteria	Caulobacterales	Caulobacteraceae	Caulobacter
ASV383	Stem xylem	-2.45	0.0282766	Depleted	0.003	0.026	Bacteria	Bacteroidota	Chitinophagia	Chitinophagales	Chitinophagaceae	Niastella
ASV797	Stem xylem	-2.461	0.00492359	Depleted	0.006	0.053	Bacteria	Pseudomonadota	Alphaproteobacteria	Sphingomonadales	Sphingomonadaceae	Sphingobium
ASV363	Stem xylem	-2.465	0.016735	Depleted	0	0.003	Bacteria	Actinomycetota	Actinobacteria	Micrococcales	Micrococcaceae	Arthrobacter
ASV979	Stem xylem	-2.469	0.0157951	Depleted	0	0.003	Bacteria	Candidatus_Saccharibacteriota	Unassigned	Unassigned	Unassigned	Saccharibacteria_genera_incertae_sedis
ASV98	Stem xylem	-2.485	0.021633	Depleted	0	0.003	Bacteria	Pseudomonadota	Gammaproteobacteria	Pseudomonadales	Pseudomonadaceae	Pseudomonas
ASV108	Stem xylem	-2.495	0.0274977	Depleted	0.006	0.088	Bacteria	Actinomycetota	Actinobacteria	Streptomycetales	Streptomycetaceae	Streptomyces
ASV9	Stem xylem	-2.498	0.00216628	Depleted	0.133	1.062	Bacteria	Pseudomonadota	Alphaproteobacteria	Rhizobiales	Rhizobiaceae	Agrobacterium
ASV697	Stem xylem	-2.513	0.0224439	Depleted	0	0.002	Bacteria	Pseudomonadota	Alphaproteobacteria	Sphingomonadales	Erythrobacteraceae	Novosphingobium
ASV164	Stem xylem	-2.531	0.0371064	Depleted	0.003	0.055	Bacteria	Pseudomonadota	Gammaproteobacteria	Burkholderiales	Oxalobacteraceae	Pseudoduganella
ASV1000	Stem xylem	-2.545	0.0267945	Depleted	0	0.005	Bacteria	Pseudomonadota	Alphaproteobacteria	Sphingomonadales	Sphingomonadaceae	Sphingobium
ASV926	Stem xylem	-2.546	0.0215943	Depleted	0.002	0.03	Bacteria	Pseudomonadota	Gammaproteobacteria	Burkholderiales	Comamonadaceae	Rhizobacter
ASV742	Stem xylem	-2.556	0.0209998	Depleted	0	0.002	Bacteria	Pseudomonadota	Gammaproteobacteria	Pseudomonadales	Pseudomonadaceae	Pseudomonas
ASV246	Stem xylem	-2.56	0.010736	Depleted	0.002	0.022	Bacteria	Actinomycetota	Actinobacteria	Micrococcales	Micrococcaceae	Pseudarthrobacter
ASV830	Stem xylem	-2.566	0.0148663	Depleted	0.005	0.065	Bacteria	Pseudomonadota	Gammaproteobacteria	Burkholderiales	Comamonadaceae	Variovorax
ASV716	Stem xylem	-2.572	0.00929908	Depleted	0.012	0.111	Bacteria	Pseudomonadota	Gammaproteobacteria	Burkholderiales	Comamonadaceae	Comamonas
ASV1932	Stem xylem	-2.573	0.0281761	Depleted	0	0.007	Bacteria	Actinomycetota	Actinobacteria	Pseudonocardiales	Pseudonocardiaceae	Allokutzneria
ASV791	Stem xylem	-2.6	0.0225415	Depleted	0.001	0.011	Bacteria	Pseudomonadota	Alphaproteobacteria	Rhizobiales	Bradyrhizobiaceae	Bradyrhizobium
ASV1988	Stem xylem	-2.626	0.00418499	Depleted	0.001	0.011	Bacteria	Pseudomonadota	Alphaproteobacteria	Rhizobiales	Rhizobiaceae	Rhizobium
ASV860	Stem xylem	-2.629	0.0101861	Depleted	0.001	0.01	Bacteria	Pseudomonadota	Gammaproteobacteria	Xanthomonadales	Xanthomonadaceae	Lysobacter
ASV981	Stem xylem	-2.646	0.0269269	Depleted	0.003	0.05	Bacteria	Pseudomonadota	Alphaproteobacteria	Rhizobiales	Methylobacteriaceae	Methylobacterium
ASV1093	Stem xylem	-2.679	0.00559331	Depleted	0.003	0.036	Bacteria	Pseudomonadota	Alphaproteobacteria	Caulobacterales	Caulobacteraceae	Brevundimonas
ASV608	Stem xylem	-2.691	0.0220631	Depleted	0.001	0.025	Bacteria	Bacteroidota	Flavobacteriia	Flavobacteriales	Flavobacteriaceae	Flavobacterium
ASV134	Stem xylem	-2.697	0.0170254	Depleted	0.002	0.03	Bacteria	Actinomycetota	Actinobacteria	Pseudonocardiales	Pseudonocardiaceae	Lentzea
ASV748	Stem xylem	-2.701	0.00885114	Depleted	0.001	0.015	Bacteria	Pseudomonadota	Gammaproteobacteria	Burkholderiales	Oxalobacteraceae	Massilia
ASV109	Stem xylem	-2.702	0.00935273	Depleted	0	0.003	Bacteria	Pseudomonadota	Alphaproteobacteria	Sphingomonadales	Sphingomonadaceae	Sphingomonas
ASV718	Stem xylem	-2.712	0.019034	Depleted	0.001	0.016	Bacteria	Pseudomonadota	Alphaproteobacteria	Sphingomonadales	Sphingomonadaceae	Sphingomonas
ASV12	Stem xylem	-2.723	0.0375587	Depleted	0.019	0.419	Bacteria	Actinomycetota	Actinobacteria	Pseudonocardiales	Pseudonocardiaceae	Amycolatopsis
ASV203	Stem xylem	-2.753	0.021781	Depleted	0.003	0.058	Bacteria	Bacteroidota	Chitinophagia	Chitinophagales	Chitinophagaceae	Niastella
ASV1435	Stem xylem	-2.763	0.0141111	Depleted	0.001	0.016	Bacteria	Desulfobacterota	Desulfuromonadia	Desulfuromonadales	Geobacteraceae	Geomonas
ASV1043	Stem xylem	-2.768	0.00973649	Depleted	0	0.003	Bacteria	Pseudomonadota	Alphaproteobacteria	Sphingomonadales	Sphingomonadaceae	Sphingomonas
ASV2032	Stem xylem	-2.776	0.0157541	Depleted	0	0.003	Bacteria	Bacteroidota	Flavobacteriia	Flavobacteriales	Flavobacteriaceae	Flavobacterium
ASV1107	Stem xylem	-2.79	0.00401315	Depleted	0	0.006	Bacteria	Pseudomonadota	Gammaproteobacteria	Xanthomonadales	Xanthomonadaceae	Lysobacter
ASV372	Stem xylem	-2.795	0.00126747	Depleted	0.004	0.05	Bacteria	Pseudomonadota	Alphaproteobacteria	Rhizobiales	Bradyrhizobiaceae	Rhodopseudomonas
ASV745	Stem xylem	-2.798	0.00709159	Depleted	0.003	0.026	Bacteria	Candidatus_Saccharibacteriota	Unassigned	Unassigned	Unassigned	Saccharibacteria_genera_incertae_sedis
ASV225	Stem xylem	-2.821	0.0114504	Depleted	0	0.006	Bacteria	Actinomycetota	Actinobacteria	Micrococcales	Micrococcaceae	Arthrobacter
ASV927	Stem xylem	-2.823	0.00785317	Depleted	0.001	0.011	Bacteria	Bacteroidota	Sphingobacteriia	Sphingobacteriales	Sphingobacteriaceae	Sphingobacterium
ASV1325	Stem xylem	-2.841	0.00762448	Depleted	0.004	0.04	Bacteria	Pseudomonadota	Alphaproteobacteria	Rhizobiales	Aurantimonadaceae	Aureimonas
ASV116	Stem xylem	-2.845	0.0158847	Depleted	0.002	0.044	Bacteria	Actinomycetota	Actinobacteria	Pseudonocardiales	Pseudonocardiaceae	Lentzea
ASV3	Stem xylem	-2.866	0.00445011	Depleted	2.09	13.616	Bacteria	Pseudomonadota	Gammaproteobacteria	Enterobacterales	Erwiniaceae	Pantoea
ASV664	Stem xylem	-2.877	0.00721156	Depleted	0.001	0.013	Bacteria	Actinomycetota	Actinobacteria	Streptomycetales	Streptomycetaceae	Streptomyces
ASV330	Stem xylem	-2.892	0.0177441	Depleted	0	0.006	Bacteria	Bacteroidota	Flavobacteriia	Flavobacteriales	Weeksellaceae	Chryseobacterium
ASV781	Stem xylem	-2.895	0.0104334	Depleted	0.002	0.024	Bacteria	Candidatus_Saccharibacteriota	Unassigned	Unassigned	Unassigned	Saccharibacteria_genera_incertae_sedis
ASV170	Stem xylem	-2.919	0.0065184	Depleted	0	0.004	Bacteria	Bacillota	Bacilli	Bacillales	Bacillaceae_1	Bacillus
ASV5000	Stem xylem	-2.919	0.00586035	Depleted	0.001	0.018	Bacteria	Pseudomonadota	Gammaproteobacteria	Burkholderiales	Oxalobacteraceae	Massilia
ASV155	Stem xylem	-2.923	0.00249168	Depleted	0.006	0.106	Bacteria	Pseudomonadota	Alphaproteobacteria	Caulobacterales	Caulobacteraceae	Brevundimonas
ASV886	Stem xylem	-2.923	0.020923	Depleted	0	0.011	Bacteria	Pseudomonadota	Gammaproteobacteria	Burkholderiales	Oxalobacteraceae	Pseudoduganella
ASV487	Stem xylem	-2.93	0.00545195	Depleted	0	0.003	Bacteria	Pseudomonadota	Alphaproteobacteria	Sphingomonadales	Sphingomonadaceae	Sphingomonas
ASV397	Stem xylem	-2.939	0.0131556	Depleted	0.001	0.014	Bacteria	Actinomycetota	Actinobacteria	Streptomycetales	Streptomycetaceae	Streptomyces
ASV545	Stem xylem	-2.947	0.00278043	Depleted	0.003	0.026	Bacteria	Pseudomonadota	Alphaproteobacteria	Caulobacterales	Caulobacteraceae	Caulobacter
ASV823	Stem xylem	-2.965	0.000982724	Depleted	0	0.007	Bacteria	Actinomycetota	Actinobacteria	Micrococcales	Microbacteriaceae	Microbacterium
ASV724	Stem xylem	-2.971	0.0059675	Depleted	0.003	0.045	Bacteria	Actinomycetota	Actinobacteria	Propionibacteriales	Propionibacteriaceae	Cutibacterium
ASV1371	Stem xylem	-2.975	0.0121458	Depleted	0	0.003	Bacteria	Bacteroidota	Chitinophagia	Chitinophagales	Chitinophagaceae	Flavitalea
ASV84	Stem xylem	-2.99	0.0106308	Depleted	0.006	0.088	Bacteria	Bacteroidota	Chitinophagia	Chitinophagales	Chitinophagaceae	Niastella
ASV234	Stem xylem	-3.003	0.00808723	Depleted	0.005	0.075	Bacteria	Pseudomonadota	Gammaproteobacteria	Chromatiales	Chromatiaceae	Rheinheimera
ASV52	Stem xylem	-3.008	0.0124182	Depleted	0.005	0.112	Bacteria	Actinomycetota	Actinobacteria	Streptomycetales	Streptomycetaceae	Streptomyces
ASV461	Stem xylem	-3.02	0.00786391	Depleted	0	0.004	Bacteria	Actinomycetota	Actinobacteria	Sporichthyales	Sporichthyaceae	Sporichthya
ASV118	Stem xylem	-3.026	0.00118737	Depleted	0.014	0.244	Bacteria	Pseudomonadota	Alphaproteobacteria	Rhizobiales	Methylobacteriaceae	Methylorubrum
ASV946	Stem xylem	-3.034	0.00167288	Depleted	0.003	0.048	Bacteria	Pseudomonadota	Alphaproteobacteria	Rhodospirillales	Acetobacteraceae	Roseomonas
ASV338	Stem xylem	-3.04	0.00233127	Depleted	0.001	0.011	Bacteria	Actinomycetota	Actinobacteria	Propionibacteriales	Nocardioidaceae	Nocardioides
ASV1890	Stem xylem	-3.042	0.003583	Depleted	0.002	0.032	Bacteria	Pseudomonadota	Alphaproteobacteria	Rhizobiales	Methylobacteriaceae	Methylobacterium
ASV1254	Stem xylem	-3.052	0.00257402	Depleted	0.004	0.063	Bacteria	Pseudomonadota	Alphaproteobacteria	Sphingomonadales	Sphingomonadaceae	Sphingobium
ASV854	Stem xylem	-3.053	0.00554192	Depleted	0.001	0.013	Bacteria	Pseudomonadota	Gammaproteobacteria	Burkholderiales	Oxalobacteraceae	Noviherbaspirillum
ASV80	Stem xylem	-3.069	0.00214291	Depleted	0.006	0.116	Bacteria	Pseudomonadota	Alphaproteobacteria	Rhizobiales	Rhizobiaceae	Shinella
ASV451	Stem xylem	-3.073	0.0105468	Depleted	0.001	0.015	Bacteria	Actinomycetota	Actinobacteria	Streptomycetales	Streptomycetaceae	Streptomyces
ASV227	Stem xylem	-3.077	0.00808764	Depleted	0.001	0.022	Bacteria	Pseudomonadota	Gammaproteobacteria	Xanthomonadales	Xanthomonadaceae	Lysobacter
ASV930	Stem xylem	-3.099	0.0140551	Depleted	0.001	0.027	Bacteria	Pseudomonadota	Gammaproteobacteria	Burkholderiales	Oxalobacteraceae	Massilia
ASV307	Stem xylem	-3.099	0.00516665	Depleted	0.002	0.032	Bacteria	Pseudomonadota	Gammaproteobacteria	Xanthomonadales	Xanthomonadaceae	Lysobacter
ASV959	Stem xylem	-3.118	0.00739002	Depleted	0	0.004	Bacteria	Actinomycetota	Thermoleophilia	Solirubrobacterales	Baekduiaceae	Baekduia
ASV1121	Stem xylem	-3.125	0.00313574	Depleted	0	0.004	Bacteria	Bacillota	Bacilli	Bacillales	Bacillaceae_1	Bacillus
ASV732	Stem xylem	-3.132	0.00759152	Depleted	0.001	0.016	Bacteria	Actinomycetota	Actinobacteria	Pseudonocardiales	Pseudonocardiaceae	Allokutzneria
ASV1338	Stem xylem	-3.138	0.00721466	Depleted	0.002	0.03	Bacteria	Pseudomonadota	Gammaproteobacteria	Burkholderiales	Oxalobacteraceae	Massilia
ASV424	Stem xylem	-3.146	0.003082	Depleted	0	0.004	Bacteria	Bacillota	Bacilli	Bacillales	Bacillaceae_1	Unassigned
ASV1168	Stem xylem	-3.156	0.00730145	Depleted	0	0.008	Bacteria	Myxococcota	Myxococcia	Myxococcales	Haliangiaceae	Haliangium
ASV219	Stem xylem	-3.157	0.00118364	Depleted	0.013	0.251	Bacteria	Pseudomonadota	Alphaproteobacteria	Rhizobiales	Methylobacteriaceae	Methylobacterium
ASV182	Stem xylem	-3.235	0.00359429	Depleted	0.002	0.046	Bacteria	Pseudomonadota	Alphaproteobacteria	Rhizobiales	Boseaceae	Bosea
ASV2114	Stem xylem	-3.251	0.000325755	Depleted	0.005	0.076	Bacteria	Pseudomonadota	Alphaproteobacteria	Sphingomonadales	Sphingomonadaceae	Sphingomonas
ASV42	Stem xylem	-3.257	0.00906073	Depleted	0.006	0.167	Bacteria	Actinomycetota	Actinobacteria	Pseudonocardiales	Pseudonocardiaceae	Crossiella
ASV909	Stem xylem	-3.268	0.00139133	Depleted	0	0.004	Bacteria	Actinomycetota	Actinobacteria	Micrococcales	Micrococcaceae	Arthrobacter
ASV35	Stem xylem	-3.277	0.00236654	Depleted	0.015	0.296	Bacteria	Actinomycetota	Actinobacteria	Streptomycetales	Streptomycetaceae	Streptomyces
ASV579	Stem xylem	-3.285	0.000595634	Depleted	0.005	0.087	Bacteria	Pseudomonadota	Alphaproteobacteria	Rhizobiales	Aurantimonadaceae	Aureimonas
ASV943	Stem xylem	-3.341	0.00671931	Depleted	0	0.013	Bacteria	Actinomycetota	Actinobacteria	Pseudonocardiales	Pseudonocardiaceae	Amycolatopsis
ASV622	Stem xylem	-3.348	0.00117543	Depleted	0	0.005	Bacteria	Actinomycetota	Actinobacteria	Propionibacteriales	Nocardioidaceae	Nocardioides
ASV425	Stem xylem	-3.369	0.00204595	Depleted	0.002	0.037	Bacteria	Pseudomonadota	Gammaproteobacteria	Burkholderiales	Alcaligenaceae	Bordetella
ASV1358	Stem xylem	-3.404	0.000773645	Depleted	0.003	0.04	Bacteria	Pseudomonadota	Alphaproteobacteria	Rhizobiales	Aurantimonadaceae	Aureimonas
ASV1167	Stem xylem	-3.448	0.00252358	Depleted	0	0.006	Bacteria	Myxococcota	Myxococcia	Myxococcales	Cystobacteraceae	Unassigned
ASV723	Stem xylem	-3.452	0.00306272	Depleted	0.001	0.029	Bacteria	Pseudomonadota	Alphaproteobacteria	Rhizobiales	Devosiaceae	Devosia
ASV875	Stem xylem	-3.477	0.00180355	Depleted	0	0.005	Bacteria	Pseudomonadota	Alphaproteobacteria	Sphingomonadales	Sphingomonadaceae	Sphingomonas
ASV339	Stem xylem	-3.488	0.000764561	Depleted	0.001	0.022	Bacteria	Pseudomonadota	Alphaproteobacteria	Caulobacterales	Caulobacteraceae	Brevundimonas
ASV177	Stem xylem	-3.513	0.00037247	Depleted	0.003	0.062	Bacteria	Pseudomonadota	Alphaproteobacteria	Rhizobiales	Rhizobiaceae	Shinella
ASV1089	Stem xylem	-3.547	0.00130825	Depleted	0	0.012	Bacteria	Pseudomonadota	Alphaproteobacteria	Rhizobiales	Rhizobiaceae	Rhizobium
ASV521	Stem xylem	-3.587	0.00209188	Depleted	0.001	0.027	Bacteria	Actinomycetota	Actinobacteria	Pseudonocardiales	Pseudonocardiaceae	Actinophytocola
ASV590	Stem xylem	-3.591	0.00266753	Depleted	0.001	0.042	Bacteria	Pseudomonadota	Gammaproteobacteria	Pseudomonadales	Pseudomonadaceae	Pseudomonas
ASV494	Stem xylem	-3.606	0.00129646	Depleted	0	0.006	Bacteria	Pseudomonadota	Alphaproteobacteria	Sphingomonadales	Sphingomonadaceae	Sphingomonas
ASV1010	Stem xylem	-3.616	0.00151264	Depleted	0	0.005	Bacteria	Actinomycetota	Thermoleophilia	Solirubrobacterales	Solirubrobacteraceae	Solirubrobacter
ASV571	Stem xylem	-3.65	0.0043181	Depleted	0	0.006	Bacteria	Actinomycetota	Thermoleophilia	Solirubrobacterales	Baekduiaceae	Baekduia
ASV478	Stem xylem	-3.668	0.00125439	Depleted	0.01	0.138	Bacteria	Pseudomonadota	Gammaproteobacteria	Enterobacterales	Yersiniaceae	Serratia
ASV362	Stem xylem	-3.674	0.000461567	Depleted	0.009	0.251	Bacteria	Pseudomonadota	Alphaproteobacteria	Rhizobiales	Bradyrhizobiaceae	Bradyrhizobium
ASV1628	Stem xylem	-3.676	0.000487242	Depleted	0.002	0.03	Bacteria	Pseudomonadota	Alphaproteobacteria	Sphingomonadales	Sphingomonadaceae	Sphingomonas
ASV126	Stem xylem	-3.694	0.00131358	Depleted	0.003	0.075	Bacteria	Actinomycetota	Actinobacteria	Streptomycetales	Streptomycetaceae	Streptomyces
ASV406	Stem xylem	-3.698	0.000108509	Depleted	0.003	0.082	Bacteria	Pseudomonadota	Alphaproteobacteria	Sphingomonadales	Sphingomonadaceae	Sphingomonas
ASV2268	Stem xylem	-3.727	0.00213998	Depleted	0	0.014	Bacteria	Pseudomonadota	Gammaproteobacteria	Burkholderiales	Oxalobacteraceae	Pseudoduganella
ASV1326	Stem xylem	-3.753	0.000175396	Depleted	0.002	0.033	Bacteria	Pseudomonadota	Alphaproteobacteria	Rhizobiales	Aurantimonadaceae	Aureimonas
ASV941	Stem xylem	-3.772	0.000627762	Depleted	0.002	0.046	Bacteria	Pseudomonadota	Alphaproteobacteria	Caulobacterales	Caulobacteraceae	Brevundimonas
ASV832	Stem xylem	-3.791	6.4e-05	Depleted	0.001	0.031	Bacteria	Pseudomonadota	Alphaproteobacteria	Rhizobiales	Phyllobacteriaceae	Tianweitania
ASV90	Stem xylem	-3.827	0.00205734	Depleted	0.001	0.04	Bacteria	Pseudomonadota	Alphaproteobacteria	Rhizobiales	Rhizobiaceae	Rhizobium
ASV243	Stem xylem	-3.832	0.000370498	Depleted	0.004	0.124	Bacteria	Pseudomonadota	Alphaproteobacteria	Rhizobiales	Rhizobiaceae	Rhizobium
ASV717	Stem xylem	-3.836	0.000581498	Depleted	0	0.008	Bacteria	Pseudomonadota	Alphaproteobacteria	Rhizobiales	Bradyrhizobiaceae	Bradyrhizobium
ASV302	Stem xylem	-3.845	0.000124511	Depleted	0.002	0.06	Bacteria	Bacillota	Bacilli	Bacillales	Bacillaceae_1	Bacillus
ASV1050	Stem xylem	-3.846	0.000222546	Depleted	0	0.016	Bacteria	Pseudomonadota	Alphaproteobacteria	Sphingomonadales	Sphingomonadaceae	Sphingomonas
ASV51	Stem xylem	-3.87	0.000819431	Depleted	0	0.009	Bacteria	Pseudomonadota	Alphaproteobacteria	Sphingomonadales	Sphingomonadaceae	Sphingomonas
ASV1006	Stem xylem	-3.935	0.000128253	Depleted	0	0.008	Bacteria	Actinomycetota	Actinobacteria	Propionibacteriales	Nocardioidaceae	Nocardioides
ASV2932	Stem xylem	-3.966	0.000292509	Depleted	0.001	0.035	Bacteria	Pseudomonadota	Gammaproteobacteria	Burkholderiales	Comamonadaceae	Aquabacterium
ASV70	Stem xylem	-4.016	7.01e-05	Depleted	0.008	0.251	Bacteria	Pseudomonadota	Alphaproteobacteria	Rhizobiales	Rhizobiaceae	Rhizobium
ASV76	Stem xylem	-4.018	0.00166307	Depleted	0.002	0.076	Bacteria	Actinomycetota	Actinobacteria	Pseudonocardiales	Pseudonocardiaceae	Lentzea
ASV188	Stem xylem	-4.077	5.37e-05	Depleted	0.015	0.504	Bacteria	Pseudomonadota	Alphaproteobacteria	Rhizobiales	Bradyrhizobiaceae	Bradyrhizobium
ASV19	Stem xylem	-4.08	0.00133178	Depleted	0.009	0.458	Bacteria	Actinomycetota	Actinobacteria	Streptomycetales	Streptomycetaceae	Streptomyces
ASV48	Stem xylem	-4.089	5.43e-06	Depleted	0.02	0.697	Bacteria	Pseudomonadota	Gammaproteobacteria	Enterobacterales	Enterobacteriaceae	Citrobacter
ASV870	Stem xylem	-4.128	0.00038895	Depleted	0	0.02	Bacteria	Bacteroidota	Flavobacteriia	Flavobacteriales	Weeksellaceae	Chryseobacterium
ASV316	Stem xylem	-4.148	0.000299078	Depleted	0	0.009	Bacteria	Actinomycetota	Actinobacteria	Micrococcales	Jonesiaceae	Sanguibacter
ASV3393	Stem xylem	-4.175	0.000219519	Depleted	0	0.018	Bacteria	Pseudomonadota	Alphaproteobacteria	Sphingomonadales	Sphingomonadaceae	Sphingopyxis
ASV1521	Stem xylem	-4.204	3.28e-05	Depleted	0.002	0.043	Bacteria	Pseudomonadota	Alphaproteobacteria	Rhizobiales	Aurantimonadaceae	Aureimonas
ASV289	Stem xylem	-4.212	0.000167548	Depleted	0.002	0.058	Bacteria	Actinomycetota	Actinobacteria	Propionibacteriales	Nocardioidaceae	Nocardioides
ASV902	Stem xylem	-4.27	0.000141918	Depleted	0	0.01	Bacteria	Bacteroidota	Sphingobacteriia	Sphingobacteriales	Sphingobacteriaceae	Sphingobacterium
ASV971	Stem xylem	-4.272	0.000578558	Depleted	0	0.011	Bacteria	Pseudomonadota	Alphaproteobacteria	Rhizobiales	Phyllobacteriaceae	Mesorhizobium
ASV160	Stem xylem	-4.288	9.03e-05	Depleted	0.004	0.153	Bacteria	Pseudomonadota	Alphaproteobacteria	Sphingomonadales	Sphingomonadaceae	Sphingobium
ASV450	Stem xylem	-4.352	0.000500051	Depleted	0	0.024	Bacteria	Pseudomonadota	Gammaproteobacteria	Burkholderiales	Oxalobacteraceae	Pseudoduganella
ASV1528	Stem xylem	-4.369	0.000650284	Depleted	0.003	0.103	Bacteria	Bacteroidota	Flavobacteriia	Flavobacteriales	Weeksellaceae	Chryseobacterium
ASV744	Stem xylem	-4.37	0.000465676	Depleted	0	0.024	Bacteria	Pseudomonadota	Alphaproteobacteria	Sphingomonadales	Sphingomonadaceae	Sphingomonas
ASV10	Stem xylem	-4.392	2.63e-06	Depleted	0.211	8.91	Bacteria	Pseudomonadota	Alphaproteobacteria	Rhizobiales	Bradyrhizobiaceae	Bradyrhizobium
ASV385	Stem xylem	-4.421	0.00010104	Depleted	0	0.013	Bacteria	Pseudomonadota	Gammaproteobacteria	Burkholderiales	Oxalobacteraceae	Massilia
ASV440	Stem xylem	-4.453	0.000320869	Depleted	0	0.015	Bacteria	Actinomycetota	Actinobacteria	Mycobacteriales	Nocardiaceae	Rhodococcus
ASV378	Stem xylem	-4.466	6.46e-06	Depleted	0.001	0.031	Bacteria	Pseudomonadota	Alphaproteobacteria	Rhizobiales	Unassigned	Unassigned
ASV866	Stem xylem	-4.472	0.000166455	Depleted	0	0.013	Bacteria	Actinomycetota	Actinobacteria	Pseudonocardiales	Pseudonocardiaceae	Lentzea
ASV774	Stem xylem	-4.475	0.000192491	Depleted	0	0.012	Bacteria	Pseudomonadota	Gammaproteobacteria	Unassigned	Unassigned	Unassigned
ASV600	Stem xylem	-4.521	8.81e-06	Depleted	0.003	0.072	Bacteria	Pseudomonadota	Alphaproteobacteria	Sphingomonadales	Sphingomonadaceae	Sphingomonas
ASV191	Stem xylem	-4.565	0.000259349	Depleted	0.001	0.078	Bacteria	Bacteroidota	Chitinophagia	Chitinophagales	Chitinophagaceae	Niastella
ASV296	Stem xylem	-4.568	0.00192331	Depleted	0.008	0.542	Bacteria	Bacteroidota	Flavobacteriia	Flavobacteriales	Weeksellaceae	Empedobacter
ASV985	Stem xylem	-4.573	3.79e-05	Depleted	0	0.026	Bacteria	Pseudomonadota	Gammaproteobacteria	Burkholderiales	Oxalobacteraceae	Massilia
ASV871	Stem xylem	-4.626	4.41e-05	Depleted	0	0.027	Bacteria	Pseudomonadota	Alphaproteobacteria	Sphingomonadales	Erythrobacteraceae	Novosphingobium
ASV897	Stem xylem	-4.64	0.000139843	Depleted	0	0.015	Bacteria	Candidatus_Saccharibacteriota	Unassigned	Unassigned	Unassigned	Saccharibacteria_genera_incertae_sedis
ASV346	Stem xylem	-4.733	0.000138922	Depleted	0	0.033	Bacteria	Pseudomonadota	Alphaproteobacteria	Sphingomonadales	Sphingomonadaceae	Sphingomonas
ASV977	Stem xylem	-4.828	0.00017764	Depleted	0.005	0.225	Bacteria	Pseudomonadota	Alphaproteobacteria	Rhodospirillales	Azospirillaceae	Azospirillum
ASV572	Stem xylem	-4.853	1.32e-05	Depleted	0.001	0.051	Bacteria	Pseudomonadota	Alphaproteobacteria	Sphingomonadales	Sphingomonadaceae	Sphingomonas
ASV322	Stem xylem	-4.911	7.07e-05	Depleted	0	0.017	Bacteria	Pseudomonadota	Alphaproteobacteria	Rhizobiales	Phyllobacteriaceae	Mesorhizobium
ASV32	Stem xylem	-4.957	5.57e-08	Depleted	0.041	2.239	Bacteria	Pseudomonadota	Alphaproteobacteria	Sphingomonadales	Sphingomonadaceae	Sphingomonas
ASV852	Stem xylem	-4.985	5.49e-05	Depleted	0	0.018	Bacteria	Candidatus_Saccharibacteriota	Unassigned	Unassigned	Unassigned	Saccharibacteria_genera_incertae_sedis
ASV558	Stem xylem	-5.206	0.000106115	Depleted	0	0.053	Bacteria	Pseudomonadota	Alphaproteobacteria	Rhizobiales	Devosiaceae	Devosia
ASV284	Stem xylem	-5.283	1.7e-05	Depleted	0.001	0.073	Bacteria	Pseudomonadota	Alphaproteobacteria	Caulobacterales	Caulobacteraceae	Brevundimonas
ASV261	Stem xylem	-5.426	8.17e-06	Depleted	0	0.024	Bacteria	Bacteroidota	Flavobacteriia	Flavobacteriales	Weeksellaceae	Chryseobacterium
ASV123	Stem xylem	-5.528	8.24e-05	Depleted	0.001	0.091	Bacteria	Actinomycetota	Actinobacteria	Pseudonocardiales	Pseudonocardiaceae	Unassigned
ASV154	Stem xylem	-5.559	6.37e-08	Depleted	0.004	0.282	Bacteria	Pseudomonadota	Alphaproteobacteria	Sphingomonadales	Sphingomonadaceae	Sphingomonas
ASV175	Stem xylem	-5.796	1e-06	Depleted	0.001	0.098	Bacteria	Pseudomonadota	Alphaproteobacteria	Caulobacterales	Caulobacteraceae	Brevundimonas
ASV594	Stem xylem	-5.838	5.09e-07	Depleted	0	0.034	Bacteria	Pseudomonadota	Alphaproteobacteria	Sphingomonadales	Sphingomonadaceae	Sphingobium
ASV398	Stem xylem	-5.956	0.000184786	Depleted	0.003	0.459	Bacteria	Bacteroidota	Flavobacteriia	Flavobacteriales	Flavobacteriaceae	Myroides
ASV541	Stem xylem	-5.978	6.48e-06	Depleted	0	0.038	Bacteria	Pseudomonadota	Gammaproteobacteria	Burkholderiales	Oxalobacteraceae	Massilia
ASV11	Stem xylem	-8.244	1.25e-07	Depleted	0	0.157	Bacteria	Bacillota	Mollicutes	Acholeplasmatales	Acholeplasmataceae	Acholeplasma

## Sheet: Table S6
Table S6 Differentially abundant analysis showing the enriched and depleted fungal ASVs between diseased and healthy samples in six compartment niches.
ASV ID	Niches	Log2FC	Pvalue	Level	Mean_Diseased	Mean_Healthy	Doamin	Phylum	Class	Order	Family	Genus
ASV_109	Bulk soil	3.344	1.74e-05	Enriched	0.438	0.049	Eukaryota	Unassigned	Unassigned	Unassigned	Unassigned	Unassigned
ASV_550	Bulk soil	4.955	1.81e-05	Enriched	0.122	0.004	Eukaryota	Ascomycota	Dothideomycetes	Pleosporales	Massarinaceae	Stagonospora
ASV_60	Bulk soil	4.505	8.02e-05	Enriched	0.985	0.051	Eukaryota	Unassigned	Unassigned	Unassigned	Unassigned	Unassigned
ASV_88	Bulk soil	5.032	9.85e-05	Enriched	0.862	0.026	Eukaryota	Basidiomycota	Agaricomycetes	Trechisporales	Hydnodontaceae	Unassigned
ASV_203	Bulk soil	3.89	0.000111256	Enriched	0.107	0.008	Eukaryota	Ascomycota	Eurotiomycetes	Eurotiales	Aspergillaceae	Aspergillus
ASV_45	Bulk soil	4.977	0.000112235	Enriched	0.449	0.017	Eukaryota	Basidiomycota	Agaricomycetes	Cantharellales	Ceratobasidiaceae	Unassigned
ASV_273	Bulk soil	5.27	0.000209649	Enriched	0.252	0.007	Eukaryota	Ascomycota	Sordariomycetes	Sordariales	Lasiosphaeriaceae	Unassigned
ASV_155	Bulk soil	2.812	0.000228082	Enriched	0.285	0.045	Eukaryota	Ascomycota	Sordariomycetes	Sordariales	Podosporaceae	Podospora
ASV_30	Bulk soil	3.247	0.00023095	Enriched	0.151	0.018	Eukaryota	Basidiomycota	Agaricomycetes	Cantharellales	Ceratobasidiaceae	Unassigned
ASV_422	Bulk soil	4.492	0.000355269	Enriched	0.079	0.004	Eukaryota	Ascomycota	Sordariomycetes	Hypocreales	Nectriaceae	Bisifusarium
ASV_81	Bulk soil	3.455	0.000355609	Enriched	0.383	0.038	Eukaryota	Basidiomycota	Agaricomycetes	Cantharellales	Ceratobasidiaceae	Unassigned
ASV_164	Bulk soil	1.851	0.000408624	Enriched	0.236	0.068	Eukaryota	Ascomycota	Sordariomycetes	Sordariales	Sordariales_fam_Incertae_sedis	Staphylotrichum
ASV_246	Bulk soil	2.745	0.000511175	Enriched	0.31	0.047	Eukaryota	Unassigned	Unassigned	Unassigned	Unassigned	Unassigned
ASV_42	Bulk soil	4.157	0.000530988	Enriched	0.489	0.032	Eukaryota	Ascomycota	Laboulbeniomycetes	Pyxidiophorales	Unassigned	Unassigned
ASV_541	Bulk soil	3.029	0.000702209	Enriched	0.039	0.005	Eukaryota	Ascomycota	Eurotiomycetes	Eurotiales	Aspergillaceae	Aspergillus
ASV_595	Bulk soil	4.452	0.00072043	Enriched	0.071	0.004	Eukaryota	Ascomycota	Pezizomycetes	Pezizales	Unassigned	Unassigned
ASV_140	Bulk soil	2.581	0.000931028	Enriched	0.194	0.036	Eukaryota	Unassigned	Unassigned	Unassigned	Unassigned	Unassigned
ASV_12	Bulk soil	3.22	0.00104196	Enriched	0.299	0.039	Eukaryota	Basidiomycota	Tremellomycetes	Filobasidiales	Filobasidiaceae	Filobasidium
ASV_208	Bulk soil	6.028	0.00107193	Enriched	0.353	0.006	Eukaryota	Unassigned	Unassigned	Unassigned	Unassigned	Unassigned
ASV_302	Bulk soil	2.58	0.00107288	Enriched	0.063	0.011	Eukaryota	Ascomycota	Unassigned	Unassigned	Unassigned	Unassigned
ASV_29	Bulk soil	2.857	0.0013184	Enriched	0.156	0.025	Eukaryota	Basidiomycota	Tremellomycetes	Tremellales	Unassigned	Unassigned
ASV_416	Bulk soil	3.629	0.00145658	Enriched	0.169	0.015	Eukaryota	Unassigned	Unassigned	Unassigned	Unassigned	Unassigned
ASV_103	Bulk soil	2.718	0.00149921	Enriched	0.583	0.099	Eukaryota	Ascomycota	Unassigned	Unassigned	Unassigned	Unassigned
ASV_566	Bulk soil	3.146	0.00159108	Enriched	0.081	0.01	Eukaryota	Ascomycota	Dothideomycetes	Pleosporales	Cucurbitariaceae	Pyrenochaetopsis
ASV_225	Bulk soil	4.864	0.00162008	Enriched	0.572	0.017	Eukaryota	Basidiomycota	Agaricomycetes	Trechisporales	Hydnodontaceae	Subulicystidium
ASV_165	Bulk soil	4.401	0.00173168	Enriched	0.007	0	Eukaryota	Unassigned	Unassigned	Unassigned	Unassigned	Unassigned
ASV_442	Bulk soil	4.334	0.00217785	Enriched	0.165	0.01	Eukaryota	Ascomycota	Sordariomycetes	Sordariales	Unassigned	Unassigned
ASV_241	Bulk soil	3.522	0.00220971	Enriched	0.401	0.035	Eukaryota	Ascomycota	Dothideomycetes	Pleosporales	Massarinaceae	Stagonospora
ASV_367	Bulk soil	4.315	0.00224505	Enriched	0.091	0.005	Eukaryota	Unassigned	Unassigned	Unassigned	Unassigned	Unassigned
ASV_1319	Bulk soil	3.185	0.00236934	Enriched	0.073	0.007	Eukaryota	Ascomycota	Sordariomycetes	Hypocreales	Hypocreales_fam_Incertae_sedis	Acremonium
ASV_249	Bulk soil	4.664	0.0023918	Enriched	0.5	0.017	Eukaryota	Basidiomycota	Agaricomycetes	Trechisporales	Hydnodontaceae	Subulicystidium
ASV_652	Bulk soil	3.423	0.0029453	Enriched	0.114	0.01	Eukaryota	Ascomycota	Sordariomycetes	Sordariales	Sordariaceae	Unassigned
ASV_488	Bulk soil	4.642	0.00300111	Enriched	0.19	0.009	Eukaryota	Ascomycota	Dothideomycetes	Pleosporales	Massarinaceae	Stagonospora
ASV_398	Bulk soil	3.811	0.00304979	Enriched	0.159	0.011	Eukaryota	Unassigned	Unassigned	Unassigned	Unassigned	Unassigned
ASV_599	Bulk soil	1.774	0.00312008	Enriched	0.064	0.019	Eukaryota	Unassigned	Unassigned	Unassigned	Unassigned	Unassigned
ASV_546	Bulk soil	4.175	0.0031584	Enriched	0.141	0.008	Eukaryota	Basidiomycota	Agaricomycetes	Agaricales	Bolbitiaceae	Conocybe
ASV_390	Bulk soil	3.805	0.00358786	Enriched	0.063	0.005	Eukaryota	Ascomycota	Unassigned	Unassigned	Unassigned	Unassigned
ASV_1434	Bulk soil	4.168	0.00369218	Enriched	0.109	0.007	Eukaryota	Basidiomycota	Agaricomycetes	Cantharellales	Ceratobasidiaceae	Thanatephorus
ASV_138	Bulk soil	3.116	0.00380505	Enriched	0.003	0	Eukaryota	Unassigned	Unassigned	Unassigned	Unassigned	Unassigned
ASV_124	Bulk soil	2.232	0.00453216	Enriched	0.03	0.007	Eukaryota	Unassigned	Unassigned	Unassigned	Unassigned	Unassigned
ASV_435	Bulk soil	2.307	0.0047471	Enriched	0.044	0.009	Eukaryota	Unassigned	Unassigned	Unassigned	Unassigned	Unassigned
ASV_174	Bulk soil	1.738	0.00648859	Enriched	0.072	0.024	Eukaryota	Unassigned	Unassigned	Unassigned	Unassigned	Unassigned
ASV_486	Bulk soil	4.622	0.0067093	Enriched	0.106	0.005	Eukaryota	Ascomycota	Laboulbeniomycetes	Unassigned	Unassigned	Unassigned
ASV_216	Bulk soil	2.678	0.00788547	Enriched	0.095	0.016	Eukaryota	Ascomycota	Sordariomycetes	Hypocreales	Nectriaceae	Bisifusarium
ASV_350	Bulk soil	2.403	0.00868846	Enriched	0.002	0	Eukaryota	Unassigned	Unassigned	Unassigned	Unassigned	Unassigned
ASV_122	Bulk soil	2.152	0.00968479	Enriched	0.393	0.099	Eukaryota	Ascomycota	Sordariomycetes	Hypocreales	Clavicipitaceae	Metacordyceps
ASV_471	Bulk soil	3.542	0.0101552	Enriched	0.067	0.007	Eukaryota	Ascomycota	Sordariomycetes	Sordariales	Podosporaceae	Cladorrhinum
ASV_459	Bulk soil	2.964	0.0114966	Enriched	0.133	0.014	Eukaryota	Rozellomycota	Unassigned	Unassigned	Unassigned	Unassigned
ASV_664	Bulk soil	2.816	0.0154896	Enriched	0.121	0.017	Eukaryota	Ascomycota	Sordariomycetes	Sordariales	Sordariaceae	Sordaria
ASV_553	Bulk soil	1.766	0.0157529	Enriched	0.034	0.009	Eukaryota	Unassigned	Unassigned	Unassigned	Unassigned	Unassigned
ASV_258	Bulk soil	2.85	0.016064	Enriched	0.223	0.032	Eukaryota	Ascomycota	Sordariomycetes	Branch06	Unassigned	Unassigned
ASV_624	Bulk soil	3.798	0.0189921	Enriched	0.124	0.011	Eukaryota	Basidiomycota	Agaricomycetes	Agaricales	Psathyrellaceae	Parasola
ASV_434	Bulk soil	2.864	0.0220398	Enriched	0.025	0.003	Eukaryota	Unassigned	Unassigned	Unassigned	Unassigned	Unassigned
ASV_152	Bulk soil	2.834	0.0231458	Enriched	0.013	0.002	Eukaryota	Ascomycota	Unassigned	Unassigned	Unassigned	Unassigned
ASV_359	Bulk soil	3.594	0.0243243	Enriched	0.092	0.008	Eukaryota	Unassigned	Unassigned	Unassigned	Unassigned	Unassigned
ASV_236	Bulk soil	1.807	0.0247614	Enriched	0.704	0.206	Eukaryota	Unassigned	Unassigned	Unassigned	Unassigned	Unassigned
ASV_131	Bulk soil	1.586	0.024803	Enriched	0.02	0.007	Eukaryota	Ascomycota	Dothideomycetes	Pleosporales	Periconiaceae	Periconia
ASV_343	Bulk soil	2.927	0.0248468	Enriched	0.025	0.004	Eukaryota	Unassigned	Unassigned	Unassigned	Unassigned	Unassigned
ASV_16	Bulk soil	1.338	0.0250096	Enriched	3.575	1.528	Eukaryota	Unassigned	Unassigned	Unassigned	Unassigned	Unassigned
ASV_94	Bulk soil	1.341	0.0259413	Enriched	0.621	0.276	Eukaryota	Ascomycota	Sordariomycetes	Xylariales	Amphisphaeriaceae	Microdochium
ASV_89	Bulk soil	2.237	0.0262376	Enriched	0.068	0.015	Eukaryota	Ascomycota	Dothideomycetes	Pleosporales	Phaeosphaeriaceae	Unassigned
ASV_228	Bulk soil	1.924	0.0274563	Enriched	0.361	0.091	Eukaryota	Unassigned	Unassigned	Unassigned	Unassigned	Unassigned
ASV_244	Bulk soil	1.231	0.0281495	Enriched	0.171	0.079	Eukaryota	Unassigned	Unassigned	Unassigned	Unassigned	Unassigned
ASV_886	Bulk soil	2.665	0.0285215	Enriched	0.004	0	Eukaryota	Ascomycota	Sordariomycetes	Hypocreales	Nectriaceae	Fusarium
ASV_66	Bulk soil	1.584	0.0289929	Enriched	0.148	0.053	Eukaryota	Unassigned	Unassigned	Unassigned	Unassigned	Unassigned
ASV_107	Bulk soil	1.897	0.0295681	Enriched	0.033	0.01	Eukaryota	Ascomycota	Sordariomycetes	Sordariales	Lasiosphaeriaceae	Unassigned
ASV_389	Bulk soil	2.634	0.0315128	Enriched	0.009	0.001	Eukaryota	Unassigned	Unassigned	Unassigned	Unassigned	Unassigned
ASV_101	Bulk soil	1.428	0.0317069	Enriched	0.683	0.293	Eukaryota	Unassigned	Unassigned	Unassigned	Unassigned	Unassigned
ASV_326	Bulk soil	1.939	0.0329308	Enriched	0.001	0	Eukaryota	Ascomycota	Sordariomycetes	Diaporthales	Diaporthaceae	Diaporthe
ASV_394	Bulk soil	1.928	0.0334202	Enriched	0.001	0	Eukaryota	Basidiomycota	Agaricomycetes	Agaricales	Marasmiaceae	Marasmius
ASV_98	Bulk soil	2.578	0.0339187	Enriched	0.506	0.104	Eukaryota	Unassigned	Unassigned	Unassigned	Unassigned	Unassigned
ASV_616	Bulk soil	3.069	0.03406	Enriched	0.005	0	Eukaryota	Basidiomycota	Agaricomycetes	Auriculariales	Auriculariales_fam_Incertae_sedis	Oliveonia
ASV_428	Bulk soil	2.906	0.0346303	Enriched	0.004	0	Eukaryota	Basidiomycota	Agaricomycetes	Auriculariales	Auriculariales_fam_Incertae_sedis	Oliveonia
ASV_376	Bulk soil	2.68	0.034737	Enriched	0.072	0.011	Eukaryota	Ascomycota	Sordariomycetes	Sordariales	Unassigned	Unassigned
ASV_300	Bulk soil	1.722	0.0362168	Enriched	0.034	0.011	Eukaryota	Ascomycota	Sordariomycetes	Branch06	Unassigned	Unassigned
ASV_538	Bulk soil	2.75	0.0368784	Enriched	0.004	0	Eukaryota	Ascomycota	Sordariomycetes	Glomerellales	Glomerellaceae	Colletotrichum
ASV_535	Bulk soil	1.401	0.0369096	Enriched	0.063	0.023	Eukaryota	Unassigned	Unassigned	Unassigned	Unassigned	Unassigned
ASV_197	Bulk soil	2.94	0.039525	Enriched	0.011	0.001	Eukaryota	Ascomycota	Sordariomycetes	Glomerellales	Glomerellaceae	Colletotrichum
ASV_24	Bulk soil	2.099	0.043592	Enriched	0.289	0.077	Eukaryota	Rozellomycota	Unassigned	Unassigned	Unassigned	Unassigned
ASV_291	Bulk soil	1.058	0.0453649	Enriched	0.146	0.075	Eukaryota	Ascomycota	Sordariomycetes	Hypocreales	Nectriaceae	Atractium
ASV_135	Bulk soil	-5.447	1.12e-05	Depleted	0.025	1.189	Eukaryota	Unassigned	Unassigned	Unassigned	Unassigned	Unassigned
ASV_166	Bulk soil	-5.252	3.31e-05	Depleted	0.02	0.664	Eukaryota	Basidiomycota	Agaricomycetes	Agaricales	Stephanosporaceae	Lindtneria
ASV_280	Bulk soil	-4.805	6.86e-05	Depleted	0.015	0.469	Eukaryota	Mortierellomycota	Mortierellomycetes	Mortierellales	Mortierellaceae	Mortierella
ASV_106	Bulk soil	-6.228	7.48e-05	Depleted	0.007	0.511	Eukaryota	Basidiomycota	Agaricomycetes	Agaricales	Psathyrellaceae	Parasola
ASV_692	Bulk soil	-5.794	0.000116578	Depleted	0.003	0.189	Eukaryota	Unassigned	Unassigned	Unassigned	Unassigned	Unassigned
ASV_405	Bulk soil	-5.052	0.000347394	Depleted	0.001	0.054	Eukaryota	Ascomycota	Eurotiomycetes	Eurotiales	Aspergillaceae	Aspergillus
ASV_143	Bulk soil	-4.027	0.000494699	Depleted	0.073	0.983	Eukaryota	Ascomycota	Archaeorhizomycetes	Archaeorhizomycetales	Archaeorhizomycetaceae	Archaeorhizomyces
ASV_229	Bulk soil	-10.496	0.000563279	Depleted	0	0.523	Eukaryota	Ascomycota	Saccharomycetes	Saccharomycetales	Saccharomycetales_fam_Incertae_sedis	Diutina
ASV_335	Bulk soil	-9.837	0.000686797	Depleted	0	0.331	Eukaryota	Ascomycota	Saccharomycetes	Saccharomycetales	Saccharomycetales_fam_Incertae_sedis	Candida
ASV_275	Bulk soil	-3.805	0.000778636	Depleted	0.006	0.096	Eukaryota	Unassigned	Unassigned	Unassigned	Unassigned	Unassigned
ASV_260	Bulk soil	-4.217	0.000955003	Depleted	0.03	0.548	Eukaryota	Ascomycota	Leotiomycetes	Helotiales	Helotiaceae	Scytalidium
ASV_551	Bulk soil	-5.303	0.00122661	Depleted	0.002	0.086	Eukaryota	Ascomycota	Eurotiomycetes	Eurotiales	Aspergillaceae	Unassigned
ASV_188	Bulk soil	-2.46	0.00141323	Depleted	0.086	0.453	Eukaryota	Basidiomycota	Agaricomycotina_cls_Incertae_sedis	Unassigned	Unassigned	Unassigned
ASV_617	Bulk soil	-6.494	0.00161104	Depleted	0.001	0.079	Eukaryota	Basidiomycota	Agaricomycetes	Trechisporales	Hydnodontaceae	Subulicystidium
ASV_482	Bulk soil	-2.875	0.0016352	Depleted	0.003	0.026	Eukaryota	Unassigned	Unassigned	Unassigned	Unassigned	Unassigned
ASV_159	Bulk soil	-3.225	0.00168789	Depleted	0.004	0.043	Eukaryota	Ascomycota	Sordariomycetes	Sordariales	Podosporaceae	Podospora
ASV_531	Bulk soil	-2.169	0.00170188	Depleted	0.002	0.011	Eukaryota	Glomeromycota	Glomeromycetes	Glomerales	Glomeraceae	Unassigned
ASV_334	Bulk soil	-3.484	0.00211444	Depleted	0	0.004	Eukaryota	Basidiomycota	Agaricostilbomycetes	Agaricostilbales	Kondoaceae	Kondoa
ASV_545	Bulk soil	-6.452	0.00214897	Depleted	0.001	0.078	Eukaryota	Ascomycota	Sordariomycetes	Sordariales	Podosporaceae	Podospora
ASV_559	Bulk soil	-2.638	0.00217901	Depleted	0.004	0.023	Eukaryota	Unassigned	Unassigned	Unassigned	Unassigned	Unassigned
ASV_295	Bulk soil	-4.861	0.00255224	Depleted	0.01	0.349	Eukaryota	Basidiomycota	Agaricomycetes	Auriculariales	Unassigned	Unassigned
ASV_251	Bulk soil	-3.223	0.00256837	Depleted	0.035	0.373	Eukaryota	Ascomycota	Sordariomycetes	Sordariales	Chaetomiaceae	Remersonia
ASV_297	Bulk soil	-3.443	0.00313546	Depleted	0.012	0.136	Eukaryota	Chytridiomycota	Unassigned	Unassigned	Unassigned	Unassigned
ASV_38	Bulk soil	-2.354	0.00331741	Depleted	0.25	1.248	Eukaryota	Unassigned	Unassigned	Unassigned	Unassigned	Unassigned
ASV_72	Bulk soil	-2.993	0.00489332	Depleted	0	0.003	Eukaryota	Basidiomycota	Tremellomycetes	Tremellales	Bulleribasidiaceae	Vishniacozyma
ASV_579	Bulk soil	-3.385	0.00588283	Depleted	0.004	0.049	Eukaryota	Basidiomycota	Wallemiomycetes	Wallemiales	Wallemiaceae	Wallemia
ASV_706	Bulk soil	-2.677	0.00608811	Depleted	0.001	0.01	Eukaryota	Ascomycota	Dothideomycetes	Pleosporales	Didymellaceae	Vacuiphoma
ASV_462	Bulk soil	-2.435	0.00621082	Depleted	0.004	0.024	Eukaryota	Unassigned	Unassigned	Unassigned	Unassigned	Unassigned
ASV_83	Bulk soil	-3.376	0.00715604	Depleted	0.007	0.081	Eukaryota	Ascomycota	Sordariomycetes	Sordariales	Chaetomiaceae	Unassigned
ASV_301	Bulk soil	-1.442	0.00734905	Depleted	0.026	0.07	Eukaryota	Basidiomycota	Agaricomycetes	Unassigned	Unassigned	Unassigned
ASV_454	Bulk soil	-3.9	0.00823633	Depleted	0.007	0.128	Eukaryota	Chytridiomycota	Spizellomycetes	Spizellomycetales	Unassigned	Unassigned
ASV_496	Bulk soil	-2.336	0.0088149	Depleted	0.024	0.113	Eukaryota	Basidiomycota	Agaricomycetes	Agaricales	Entolomataceae	Unassigned
ASV_287	Bulk soil	-1.792	0.0101876	Depleted	0.024	0.082	Eukaryota	Ascomycota	Sordariomycetes	Glomerellales	Plectosphaerellaceae	Furcasterigmium
ASV_243	Bulk soil	-1.89	0.0120424	Depleted	0.063	0.224	Eukaryota	Basidiomycota	Agaricomycotina_cls_Incertae_sedis	Unassigned	Unassigned	Unassigned
ASV_292	Bulk soil	-2.751	0.0129216	Depleted	0	0.002	Eukaryota	Unassigned	Unassigned	Unassigned	Unassigned	Unassigned
ASV_172	Bulk soil	-2.555	0.0132879	Depleted	0.125	0.743	Eukaryota	Chytridiomycota	Rhizophlyctidomycetes	Rhizophlyctidales	Unassigned	Unassigned
ASV_71	Bulk soil	-3.527	0.0133842	Depleted	0.135	1.645	Eukaryota	Basidiomycota	Agaricomycetes	Agaricales	Entolomataceae	Entoloma
ASV_150	Bulk soil	-2.284	0.0142116	Depleted	0.13	0.584	Eukaryota	Unassigned	Unassigned	Unassigned	Unassigned	Unassigned
ASV_293	Bulk soil	-2.349	0.0143821	Depleted	0.003	0.015	Eukaryota	Ascomycota	Dothideomycetes	Pleosporales	Phaeosphaeriaceae	Unassigned
ASV_642	Bulk soil	-3.282	0.0144799	Depleted	0.001	0.013	Eukaryota	Unassigned	Unassigned	Unassigned	Unassigned	Unassigned
ASV_261	Bulk soil	-4.592	0.0156799	Depleted	0.034	0.713	Eukaryota	Basidiomycota	Agaricomycetes	Auriculariales	Auriculariales_fam_Incertae_sedis	Oliveonia
ASV_949	Bulk soil	-1.639	0.0168789	Depleted	0.012	0.037	Eukaryota	Glomeromycota	Glomeromycetes	Glomerales	Glomeraceae	Glomus
ASV_49	Bulk soil	-1.268	0.0169255	Depleted	0.626	1.485	Eukaryota	Mortierellomycota	Mortierellomycetes	Mortierellales	Mortierellaceae	Mortierella
ASV_327	Bulk soil	-2.283	0.0177683	Depleted	0.012	0.051	Eukaryota	Ascomycota	Dothideomycetes	Pleosporales	Phaeosphaeriaceae	Neosetophoma
ASV_493	Bulk soil	-2.622	0.0184051	Depleted	0	0.004	Eukaryota	Ascomycota	Eurotiomycetes	Eurotiales	Aspergillaceae	Aspergillus
ASV_204	Bulk soil	-2.622	0.0186179	Depleted	0.011	0.079	Eukaryota	Ascomycota	Unassigned	Unassigned	Unassigned	Unassigned
ASV_67	Bulk soil	-1.425	0.0191382	Depleted	0.057	0.148	Eukaryota	Ascomycota	Sordariomycetes	Branch06	Unassigned	Unassigned
ASV_145	Bulk soil	-2.675	0.0194938	Depleted	0.004	0.034	Eukaryota	Ascomycota	Dothideomycetes	Pleosporales	Periconiaceae	Periconia
ASV_498	Bulk soil	-1.373	0.0199547	Depleted	0.019	0.053	Eukaryota	Unassigned	Unassigned	Unassigned	Unassigned	Unassigned
ASV_219	Bulk soil	-2.098	0.0204943	Depleted	0.016	0.075	Eukaryota	Ascomycota	Dothideomycetes	Pleosporales	Unassigned	Unassigned
ASV_190	Bulk soil	-2.69	0.020721	Depleted	0.07	0.514	Eukaryota	Basidiomycota	Agaricomycetes	Agaricales	Bolbitiaceae	Bolbitius
ASV_514	Bulk soil	-2.4	0.021002	Depleted	0.001	0.005	Eukaryota	Ascomycota	Eurotiomycetes	Eurotiales	Aspergillaceae	Aspergillus
ASV_205	Bulk soil	-3.705	0.0212833	Depleted	0.03	0.526	Eukaryota	Ascomycota	Sordariomycetes	Sordariales	Lasiosphaeriaceae	Unassigned
ASV_455	Bulk soil	-2.695	0.021799	Depleted	0	0.002	Eukaryota	Unassigned	Unassigned	Unassigned	Unassigned	Unassigned
ASV_1799	Bulk soil	-2.01	0.0233687	Depleted	0.002	0.009	Eukaryota	Ascomycota	Pezizomycetes	Pezizales	Sarcoscyphaceae	Wynnea
ASV_90	Bulk soil	-2.138	0.0242096	Depleted	0	0.001	Eukaryota	Ascomycota	Eurotiomycetes	Eurotiales	Aspergillaceae	Aspergillus
ASV_669	Bulk soil	-2.235	0.026041	Depleted	0.004	0.017	Eukaryota	Unassigned	Unassigned	Unassigned	Unassigned	Unassigned
ASV_341	Bulk soil	-1.578	0.0260787	Depleted	0.009	0.026	Eukaryota	Glomeromycota	Glomeromycetes	Glomerales	Glomeraceae	Rhizophagus
ASV_311	Bulk soil	-4.081	0.0282981	Depleted	0.023	0.333	Eukaryota	Unassigned	Unassigned	Unassigned	Unassigned	Unassigned
ASV_231	Bulk soil	-1.353	0.0283236	Depleted	0.063	0.172	Eukaryota	Unassigned	Unassigned	Unassigned	Unassigned	Unassigned
ASV_438	Bulk soil	-2.277	0.0283286	Depleted	0.004	0.02	Eukaryota	Ascomycota	Dothideomycetes	Capnodiales	Cladosporiaceae	Cladosporium
ASV_112	Bulk soil	-1.415	0.0312769	Depleted	0.045	0.123	Eukaryota	Unassigned	Unassigned	Unassigned	Unassigned	Unassigned
ASV_1322	Bulk soil	-2.211	0.0342035	Depleted	0	0.001	Eukaryota	Ascomycota	Lecanoromycetes	Trapeliales	Phlyctidaceae	Phlyctis
ASV_230	Bulk soil	-2.191	0.0346373	Depleted	0	0.001	Eukaryota	Chytridiomycota	Spizellomycetes	Spizellomycetales	Unassigned	Unassigned
ASV_105	Bulk soil	-1.936	0.0349555	Depleted	0	0.001	Eukaryota	Unassigned	Unassigned	Unassigned	Unassigned	Unassigned
ASV_388	Bulk soil	-1.936	0.0349555	Depleted	0	0.001	Eukaryota	Basidiomycota	Agaricomycetes	Cantharellales	Ceratobasidiaceae	Thanatephorus
ASV_421	Bulk soil	-2.492	0.0368888	Depleted	0.001	0.007	Eukaryota	Unassigned	Unassigned	Unassigned	Unassigned	Unassigned
ASV_449	Bulk soil	-1.579	0.0371989	Depleted	0.007	0.02	Eukaryota	Ascomycota	Eurotiomycetes	Eurotiales	Aspergillaceae	Aspergillus
ASV_478	Bulk soil	-2.269	0.0393297	Depleted	0.033	0.135	Eukaryota	Ascomycota	Archaeorhizomycetes	Archaeorhizomycetales	Archaeorhizomycetaceae	Archaeorhizomyces
ASV_25	Bulk soil	-1.276	0.0407025	Depleted	0.145	0.387	Eukaryota	Unassigned	Unassigned	Unassigned	Unassigned	Unassigned
ASV_667	Bulk soil	-1.323	0.042557	Depleted	0.021	0.052	Eukaryota	Glomeromycota	Paraglomeromycetes	Paraglomerales	Unassigned	Unassigned
ASV_457	Bulk soil	-1.699	0.0427862	Depleted	0.011	0.042	Eukaryota	Ascomycota	Dothideomycetes	Botryosphaeriales	Botryosphaeriaceae	Botryosphaeria
ASV_149	Bulk soil	-1.183	0.0429842	Depleted	0.049	0.111	Eukaryota	Ascomycota	Sordariomycetes	Branch06	Unassigned	Unassigned
ASV_513	Bulk soil	-2.19	0.0464905	Depleted	0	0.002	Eukaryota	Basidiomycota	Agaricostilbomycetes	Agaricostilbales	Kondoaceae	Kondoa
ASV_137	Bulk soil	-2.434	0.0466354	Depleted	0.054	0.322	Eukaryota	Unassigned	Unassigned	Unassigned	Unassigned	Unassigned
ASV_133	Bulk soil	-1.644	0.0471414	Depleted	0.009	0.027	Eukaryota	Unassigned	Unassigned	Unassigned	Unassigned	Unassigned
ASV_495	Bulk soil	-4.481	0.0477605	Depleted	0.001	0.025	Eukaryota	Ascomycota	Saccharomycetes	Saccharomycetales	Saccharomycetaceae	Issatchenkia
ASV_364	Bulk soil	-2.161	0.0498073	Depleted	0.011	0.049	Eukaryota	Unassigned	Unassigned	Unassigned	Unassigned	Unassigned
ASV_118	Rhizosphere	5.759	4.01e-05	Enriched	0.184	0.002	Eukaryota	Basidiomycota	Agaricomycetes	Cantharellales	Ceratobasidiaceae	Unassigned
ASV_346	Rhizosphere	4.296	7.51e-05	Enriched	0.151	0.005	Eukaryota	Ascomycota	Sordariomycetes	Sordariales	Unassigned	Unassigned
ASV_364	Rhizosphere	5.002	7.58e-05	Enriched	0.32	0.005	Eukaryota	Unassigned	Unassigned	Unassigned	Unassigned	Unassigned
ASV_275	Rhizosphere	4.781	9.45e-05	Enriched	0.321	0.007	Eukaryota	Unassigned	Unassigned	Unassigned	Unassigned	Unassigned
ASV_400	Rhizosphere	6.794	0.000102904	Enriched	0.071	0	Eukaryota	Basidiomycota	Agaricomycetes	Auriculariales	Unassigned	Unassigned
ASV_196	Rhizosphere	6.802	0.000139152	Enriched	0.199	0.001	Eukaryota	Chytridiomycota	Spizellomycetes	Spizellomycetales	Unassigned	Unassigned
ASV_756	Rhizosphere	4.257	0.000187092	Enriched	0.008	0	Eukaryota	Unassigned	Unassigned	Unassigned	Unassigned	Unassigned
ASV_611	Rhizosphere	8.171	0.000352886	Enriched	0.124	0	Eukaryota	Ascomycota	Dothideomycetes	Pleosporales	Lentitheciaceae	Darksidea
ASV_536	Rhizosphere	3.924	0.000410674	Enriched	0.114	0.005	Eukaryota	Mortierellomycota	Mortierellomycetes	Mortierellales	Mortierellaceae	Mortierella
ASV_106	Rhizosphere	4.96	0.0005871	Enriched	1.321	0.022	Eukaryota	Basidiomycota	Agaricomycetes	Agaricales	Psathyrellaceae	Parasola
ASV_457	Rhizosphere	3.641	0.000618747	Enriched	0.07	0.005	Eukaryota	Ascomycota	Dothideomycetes	Botryosphaeriales	Botryosphaeriaceae	Botryosphaeria
ASV_347	Rhizosphere	3.782	0.000648661	Enriched	0.318	0.023	Eukaryota	Unassigned	Unassigned	Unassigned	Unassigned	Unassigned
ASV_545	Rhizosphere	4.768	0.000701127	Enriched	0.025	0	Eukaryota	Ascomycota	Sordariomycetes	Sordariales	Podosporaceae	Podospora
ASV_406	Rhizosphere	3.636	0.000747154	Enriched	0.078	0.005	Eukaryota	Chytridiomycota	Spizellomycetes	Spizellomycetales	Unassigned	Unassigned
ASV_301	Rhizosphere	2.311	0.00124492	Enriched	0.293	0.043	Eukaryota	Basidiomycota	Agaricomycetes	Unassigned	Unassigned	Unassigned
ASV_454	Rhizosphere	4.004	0.00176078	Enriched	0.121	0.004	Eukaryota	Chytridiomycota	Spizellomycetes	Spizellomycetales	Unassigned	Unassigned
ASV_230	Rhizosphere	5.653	0.00178894	Enriched	0.637	0.007	Eukaryota	Chytridiomycota	Spizellomycetes	Spizellomycetales	Unassigned	Unassigned
ASV_295	Rhizosphere	4.701	0.00247043	Enriched	0.01	0	Eukaryota	Basidiomycota	Agaricomycetes	Auriculariales	Unassigned	Unassigned
ASV_835	Rhizosphere	5.713	0.00247724	Enriched	0.146	0.001	Eukaryota	Unassigned	Unassigned	Unassigned	Unassigned	Unassigned
ASV_518	Rhizosphere	3.43	0.00267676	Enriched	0.103	0.007	Eukaryota	Unassigned	Unassigned	Unassigned	Unassigned	Unassigned
ASV_597	Rhizosphere	5.111	0.00280261	Enriched	0.062	0.001	Eukaryota	Basidiomycota	Agaricomycetes	Agaricales	Entolomataceae	Entoloma
ASV_171	Rhizosphere	2.306	0.00333972	Enriched	0.064	0.01	Eukaryota	Basidiomycota	Exobasidiomycetes	Unassigned	Unassigned	Unassigned
ASV_83	Rhizosphere	4.179	0.00396004	Enriched	0.077	0.002	Eukaryota	Ascomycota	Sordariomycetes	Sordariales	Chaetomiaceae	Unassigned
ASV_692	Rhizosphere	3.426	0.00456147	Enriched	0.004	0	Eukaryota	Unassigned	Unassigned	Unassigned	Unassigned	Unassigned
ASV_25	Rhizosphere	2.633	0.00457492	Enriched	1.678	0.254	Eukaryota	Unassigned	Unassigned	Unassigned	Unassigned	Unassigned
ASV_13	Rhizosphere	1.836	0.00478846	Enriched	2.423	0.558	Eukaryota	Ascomycota	Unassigned	Unassigned	Unassigned	Unassigned
ASV_187	Rhizosphere	2.665	0.00502342	Enriched	0.218	0.025	Eukaryota	Chytridiomycota	Rhizophlyctidomycetes	Rhizophlyctidales	Unassigned	Unassigned
ASV_137	Rhizosphere	2.896	0.00540015	Enriched	0.362	0.031	Eukaryota	Unassigned	Unassigned	Unassigned	Unassigned	Unassigned
ASV_669	Rhizosphere	3.24	0.00541483	Enriched	0.091	0.006	Eukaryota	Unassigned	Unassigned	Unassigned	Unassigned	Unassigned
ASV_204	Rhizosphere	3.174	0.00555472	Enriched	0.111	0.008	Eukaryota	Ascomycota	Unassigned	Unassigned	Unassigned	Unassigned
ASV_468	Rhizosphere	3.678	0.00587685	Enriched	0.134	0.005	Eukaryota	Unassigned	Unassigned	Unassigned	Unassigned	Unassigned
ASV_229	Rhizosphere	3.306	0.00684946	Enriched	0.004	0	Eukaryota	Ascomycota	Saccharomycetes	Saccharomycetales	Saccharomycetales_fam_Incertae_sedis	Diutina
ASV_159	Rhizosphere	3.03	0.00737293	Enriched	0.045	0.003	Eukaryota	Ascomycota	Sordariomycetes	Sordariales	Podosporaceae	Podospora
ASV_390	Rhizosphere	4.163	0.00746266	Enriched	0.156	0.005	Eukaryota	Ascomycota	Unassigned	Unassigned	Unassigned	Unassigned
ASV_195	Rhizosphere	2.09	0.00780737	Enriched	0.118	0.022	Eukaryota	Ascomycota	Sordariomycetes	Hypocreales	Stachybotryaceae	Paramyrothecium
ASV_87	Rhizosphere	2.148	0.00788238	Enriched	0.143	0.024	Eukaryota	Basidiomycota	Agaricomycetes	Cantharellales	Ceratobasidiaceae	Unassigned
ASV_173	Rhizosphere	2.358	0.00806358	Enriched	0.284	0.044	Eukaryota	Ascomycota	Sordariomycetes	Branch06	Unassigned	Unassigned
ASV_706	Rhizosphere	3.063	0.00807066	Enriched	0.036	0.004	Eukaryota	Ascomycota	Dothideomycetes	Pleosporales	Didymellaceae	Vacuiphoma
ASV_297	Rhizosphere	3.293	0.00808584	Enriched	0.098	0.006	Eukaryota	Chytridiomycota	Unassigned	Unassigned	Unassigned	Unassigned
ASV_66	Rhizosphere	2.438	0.00907567	Enriched	0.606	0.07	Eukaryota	Unassigned	Unassigned	Unassigned	Unassigned	Unassigned
ASV_261	Rhizosphere	5.197	0.0104184	Enriched	0.012	0	Eukaryota	Basidiomycota	Agaricomycetes	Auriculariales	Auriculariales_fam_Incertae_sedis	Oliveonia
ASV_498	Rhizosphere	2.584	0.013237	Enriched	0.182	0.018	Eukaryota	Unassigned	Unassigned	Unassigned	Unassigned	Unassigned
ASV_642	Rhizosphere	3.907	0.0137879	Enriched	0.007	0	Eukaryota	Unassigned	Unassigned	Unassigned	Unassigned	Unassigned
ASV_481	Rhizosphere	3.287	0.0145338	Enriched	0.029	0.002	Eukaryota	Ascomycota	Dothideomycetes	Pleosporales	Didymellaceae	Stagonosporopsis
ASV_298	Rhizosphere	2.29	0.0146356	Enriched	0.202	0.025	Eukaryota	Ascomycota	Sordariomycetes	Hypocreales	Hypocreales_fam_Incertae_sedis	Acremonium
ASV_98	Rhizosphere	2.389	0.0173763	Enriched	0.334	0.045	Eukaryota	Unassigned	Unassigned	Unassigned	Unassigned	Unassigned
ASV_150	Rhizosphere	1.98	0.0174364	Enriched	0.223	0.042	Eukaryota	Unassigned	Unassigned	Unassigned	Unassigned	Unassigned
ASV_306	Rhizosphere	2.076	0.0174837	Enriched	0.057	0.011	Eukaryota	Glomeromycota	Glomeromycetes	Glomerales	Glomeraceae	Unassigned
ASV_178	Rhizosphere	2.233	0.0177284	Enriched	0.138	0.022	Eukaryota	Ascomycota	Sordariomycetes	Hypocreales	Cordycipitaceae	Leptobacillium
ASV_311	Rhizosphere	4.345	0.0191553	Enriched	0.007	0	Eukaryota	Unassigned	Unassigned	Unassigned	Unassigned	Unassigned
ASV_380	Rhizosphere	2.141	0.0195542	Enriched	0.069	0.012	Eukaryota	Ascomycota	Dothideomycetes	Pleosporales	Phaeosphaeriaceae	Unassigned
ASV_334	Rhizosphere	3.119	0.0214696	Enriched	0.043	0.004	Eukaryota	Basidiomycota	Agaricostilbomycetes	Agaricostilbales	Kondoaceae	Kondoa
ASV_86	Rhizosphere	2.221	0.0231891	Enriched	0.208	0.041	Eukaryota	Unassigned	Unassigned	Unassigned	Unassigned	Unassigned
ASV_183	Rhizosphere	1.672	0.0262152	Enriched	0.453	0.117	Eukaryota	Ascomycota	Lecanoromycetes	Lecanorales	Ramalinaceae	Biatora
ASV_32	Rhizosphere	1.808	0.0272736	Enriched	0.662	0.18	Eukaryota	Unassigned	Unassigned	Unassigned	Unassigned	Unassigned
ASV_319	Rhizosphere	1.991	0.0288791	Enriched	0.039	0.007	Eukaryota	Basidiomycota	Agaricomycetes	Cantharellales	Ceratobasidiaceae	Unassigned
ASV_142	Rhizosphere	2.214	0.030266	Enriched	0.129	0.021	Eukaryota	Unassigned	Unassigned	Unassigned	Unassigned	Unassigned
ASV_427	Rhizosphere	1.973	0.0317458	Enriched	0.027	0.005	Eukaryota	Ascomycota	Eurotiomycetes	Eurotiales	Aspergillaceae	Penicillium
ASV_284	Rhizosphere	2.048	0.0322102	Enriched	0.04	0.006	Eukaryota	Ascomycota	Dothideomycetes	Pleosporales	Didymellaceae	Unassigned
ASV_49	Rhizosphere	1.367	0.0326748	Enriched	1.324	0.362	Eukaryota	Mortierellomycota	Mortierellomycetes	Mortierellales	Mortierellaceae	Mortierella
ASV_248	Rhizosphere	1.995	0.0395893	Enriched	0.182	0.042	Eukaryota	Ascomycota	Dothideomycetes	Capnodiales	Cladosporiaceae	Davidiella
ASV_335	Rhizosphere	2.11	0.0418791	Enriched	0.002	0	Eukaryota	Ascomycota	Saccharomycetes	Saccharomycetales	Saccharomycetales_fam_Incertae_sedis	Candida
ASV_47	Rhizosphere	1.987	0.0473283	Enriched	0.321	0.052	Eukaryota	Ascomycota	Sordariomycetes	Sordariales	Lasiosphaeriaceae	Cercophora
ASV_180	Rhizosphere	1.555	0.0474006	Enriched	0.116	0.028	Eukaryota	Ascomycota	Sordariomycetes	Unassigned	Unassigned	Unassigned
ASV_496	Rhizosphere	1.842	0.0484802	Enriched	0.038	0.009	Eukaryota	Basidiomycota	Agaricomycetes	Agaricales	Entolomataceae	Unassigned
ASV_166	Rhizosphere	2.423	0.0489847	Enriched	0.262	0.041	Eukaryota	Basidiomycota	Agaricomycetes	Agaricales	Stephanosporaceae	Lindtneria
ASV_45	Rhizosphere	-6.496	2.9e-07	Depleted	0.003	0.216	Eukaryota	Basidiomycota	Agaricomycetes	Cantharellales	Ceratobasidiaceae	Unassigned
ASV_595	Rhizosphere	-5.786	4.46e-06	Depleted	0.001	0.042	Eukaryota	Ascomycota	Pezizomycetes	Pezizales	Unassigned	Unassigned
ASV_367	Rhizosphere	-7.444	5.25e-06	Depleted	0	0.072	Eukaryota	Unassigned	Unassigned	Unassigned	Unassigned	Unassigned
ASV_42	Rhizosphere	-6.958	1.5e-05	Depleted	0.06	4.157	Eukaryota	Ascomycota	Laboulbeniomycetes	Pyxidiophorales	Unassigned	Unassigned
ASV_127	Rhizosphere	-6.491	2.39e-05	Depleted	0.019	1.375	Eukaryota	Ascomycota	Sordariomycetes	Hypocreales	Clavicipitaceae	Unassigned
ASV_471	Rhizosphere	-6.057	3.16e-05	Depleted	0.002	0.098	Eukaryota	Ascomycota	Sordariomycetes	Sordariales	Podosporaceae	Cladorrhinum
ASV_79	Rhizosphere	-5.129	3.3e-05	Depleted	0.098	1.831	Eukaryota	Ascomycota	Sordariomycetes	Hypocreales	Nectriaceae	Varicosporellopsis
ASV_1434	Rhizosphere	-7.468	3.82e-05	Depleted	0.001	0.149	Eukaryota	Basidiomycota	Agaricomycetes	Cantharellales	Ceratobasidiaceae	Thanatephorus
ASV_81	Rhizosphere	-4.538	3.94e-05	Depleted	0.038	0.677	Eukaryota	Basidiomycota	Agaricomycetes	Cantharellales	Ceratobasidiaceae	Unassigned
ASV_359	Rhizosphere	-6.129	6.57e-05	Depleted	0.001	0.062	Eukaryota	Unassigned	Unassigned	Unassigned	Unassigned	Unassigned
ASV_357	Rhizosphere	-5.006	8.07e-05	Depleted	0.002	0.053	Eukaryota	Ascomycota	Unassigned	Unassigned	Unassigned	Unassigned
ASV_289	Rhizosphere	-5.226	8.71e-05	Depleted	0.001	0.022	Eukaryota	Unassigned	Unassigned	Unassigned	Unassigned	Unassigned
ASV_140	Rhizosphere	-3.122	0.000131761	Depleted	0.011	0.065	Eukaryota	Unassigned	Unassigned	Unassigned	Unassigned	Unassigned
ASV_152	Rhizosphere	-7.058	0.00013214	Depleted	0.011	0.829	Eukaryota	Ascomycota	Unassigned	Unassigned	Unassigned	Unassigned
ASV_886	Rhizosphere	-4.68	0.00015628	Depleted	0	0.007	Eukaryota	Ascomycota	Sordariomycetes	Hypocreales	Nectriaceae	Fusarium
ASV_18	Rhizosphere	-6.948	0.000167544	Depleted	0.001	0.156	Eukaryota	Unassigned	Unassigned	Unassigned	Unassigned	Unassigned
ASV_385	Rhizosphere	-7.33	0.000290955	Depleted	0.003	0.444	Eukaryota	Chytridiomycota	Unassigned	Unassigned	Unassigned	Unassigned
ASV_573	Rhizosphere	-4.554	0.000301489	Depleted	0.003	0.05	Eukaryota	Ascomycota	Unassigned	Unassigned	Unassigned	Unassigned
ASV_236	Rhizosphere	-3.707	0.000304097	Depleted	0.009	0.109	Eukaryota	Unassigned	Unassigned	Unassigned	Unassigned	Unassigned
ASV_164	Rhizosphere	-3.404	0.000426712	Depleted	0.053	0.508	Eukaryota	Ascomycota	Sordariomycetes	Sordariales	Sordariales_fam_Incertae_sedis	Staphylotrichum
ASV_88	Rhizosphere	-5.127	0.000446406	Depleted	0.009	0.263	Eukaryota	Basidiomycota	Agaricomycetes	Trechisporales	Hydnodontaceae	Unassigned
ASV_60	Rhizosphere	-4.139	0.000548815	Depleted	0.027	0.246	Eukaryota	Unassigned	Unassigned	Unassigned	Unassigned	Unassigned
ASV_206	Rhizosphere	-3.796	0.000551286	Depleted	0.007	0.073	Eukaryota	Ascomycota	Dothideomycetes	Pleosporales	Phaeosphaeriaceae	Setophaeosphaeria
ASV_506	Rhizosphere	-4.291	0.000568012	Depleted	0.007	0.1	Eukaryota	Basidiomycota	Agaricomycetes	Agaricales	Unassigned	Unassigned
ASV_480	Rhizosphere	-5.448	0.000615689	Depleted	0.001	0.035	Eukaryota	Basidiomycota	Agaricomycetes	Agaricales	Unassigned	Unassigned
ASV_338	Rhizosphere	-5.369	0.00102527	Depleted	0.007	0.296	Eukaryota	Basidiomycota	Agaricomycetes	Auriculariales	Unassigned	Unassigned
ASV_621	Rhizosphere	-4.07	0.00116931	Depleted	0.004	0.041	Eukaryota	Chytridiomycota	Rhizophlyctidomycetes	Rhizophlyctidales	Unassigned	Unassigned
ASV_422	Rhizosphere	-4.918	0.00129074	Depleted	0.001	0.015	Eukaryota	Ascomycota	Sordariomycetes	Hypocreales	Nectriaceae	Bisifusarium
ASV_304	Rhizosphere	-3.736	0.00160419	Depleted	0.017	0.129	Eukaryota	Ascomycota	Sordariomycetes	Hypocreales	Nectriaceae	Paracremonium
ASV_563	Rhizosphere	-4.268	0.00196984	Depleted	0.004	0.043	Eukaryota	Unassigned	Unassigned	Unassigned	Unassigned	Unassigned
ASV_273	Rhizosphere	-4.861	0.00199086	Depleted	0.002	0.049	Eukaryota	Ascomycota	Sordariomycetes	Sordariales	Lasiosphaeriaceae	Unassigned
ASV_109	Rhizosphere	-2.341	0.00221235	Depleted	0.052	0.174	Eukaryota	Unassigned	Unassigned	Unassigned	Unassigned	Unassigned
ASV_24	Rhizosphere	-3.961	0.00221324	Depleted	0.659	6.281	Eukaryota	Rozellomycota	Unassigned	Unassigned	Unassigned	Unassigned
ASV_461	Rhizosphere	-3.235	0.00224118	Depleted	0.007	0.054	Eukaryota	Ascomycota	Dothideomycetes	Venturiales	Sympoventuriaceae	Scolecobasidium
ASV_4	Rhizosphere	-2.309	0.00225617	Depleted	2.227	6.032	Eukaryota	Unassigned	Unassigned	Unassigned	Unassigned	Unassigned
ASV_434	Rhizosphere	-4.938	0.00231897	Depleted	0.001	0.019	Eukaryota	Unassigned	Unassigned	Unassigned	Unassigned	Unassigned
ASV_277	Rhizosphere	-2.87	0.00242625	Depleted	0.004	0.022	Eukaryota	Unassigned	Unassigned	Unassigned	Unassigned	Unassigned
ASV_670	Rhizosphere	-5.339	0.00277098	Depleted	0.002	0.091	Eukaryota	Basidiomycota	Agaricomycetes	Agaricales	Entolomataceae	Claudopus
ASV_616	Rhizosphere	-5.31	0.00330476	Depleted	0.005	0.119	Eukaryota	Basidiomycota	Agaricomycetes	Auriculariales	Auriculariales_fam_Incertae_sedis	Oliveonia
ASV_89	Rhizosphere	-4.194	0.00347671	Depleted	0.023	0.285	Eukaryota	Ascomycota	Dothideomycetes	Pleosporales	Phaeosphaeriaceae	Unassigned
ASV_546	Rhizosphere	-4.87	0.00360678	Depleted	0.002	0.029	Eukaryota	Basidiomycota	Agaricomycetes	Agaricales	Bolbitiaceae	Conocybe
ASV_103	Rhizosphere	-2.101	0.00361601	Depleted	0.054	0.159	Eukaryota	Ascomycota	Unassigned	Unassigned	Unassigned	Unassigned
ASV_486	Rhizosphere	-4.876	0.0040637	Depleted	0.004	0.074	Eukaryota	Ascomycota	Laboulbeniomycetes	Unassigned	Unassigned	Unassigned
ASV_121	Rhizosphere	-2.839	0.00424231	Depleted	0.001	0.008	Eukaryota	Basidiomycota	Agaricomycetes	Agaricales	Psathyrellaceae	Coprinopsis
ASV_156	Rhizosphere	-2.145	0.00443721	Depleted	0.011	0.043	Eukaryota	Ascomycota	Sordariomycetes	Hypocreales	Nectriaceae	Bisifusarium
ASV_310	Rhizosphere	-3.494	0.00471734	Depleted	0.005	0.042	Eukaryota	Basidiomycota	Agaricostilbomycetes	Agaricostilbales	Chionosphaeraceae	Kurtzmanomyces
ASV_566	Rhizosphere	-3.178	0.00486487	Depleted	0.003	0.018	Eukaryota	Ascomycota	Dothideomycetes	Pleosporales	Cucurbitariaceae	Pyrenochaetopsis
ASV_428	Rhizosphere	-5.677	0.00563653	Depleted	0.007	0.206	Eukaryota	Basidiomycota	Agaricomycetes	Auriculariales	Auriculariales_fam_Incertae_sedis	Oliveonia
ASV_596	Rhizosphere	-4.764	0.00619153	Depleted	0.004	0.099	Eukaryota	Mortierellomycota	Mortierellomycetes	Mortierellales	Mortierellaceae	Unassigned
ASV_186	Rhizosphere	-3.032	0.0065762	Depleted	0.004	0.032	Eukaryota	Ascomycota	Sordariomycetes	Glomerellales	Glomerellaceae	Colletotrichum
ASV_208	Rhizosphere	-4.692	0.00772114	Depleted	0.001	0.024	Eukaryota	Unassigned	Unassigned	Unassigned	Unassigned	Unassigned
ASV_279	Rhizosphere	-3.233	0.00844192	Depleted	0.053	0.315	Eukaryota	Chytridiomycota	Unassigned	Unassigned	Unassigned	Unassigned
ASV_586	Rhizosphere	-3.055	0.0084905	Depleted	0.007	0.058	Eukaryota	Basidiomycota	Agaricomycetes	Agaricales	Unassigned	Unassigned
ASV_249	Rhizosphere	-3.972	0.00921624	Depleted	0.001	0.022	Eukaryota	Basidiomycota	Agaricomycetes	Trechisporales	Hydnodontaceae	Subulicystidium
ASV_101	Rhizosphere	-2.156	0.0103608	Depleted	0.073	0.236	Eukaryota	Unassigned	Unassigned	Unassigned	Unassigned	Unassigned
ASV_408	Rhizosphere	-3.142	0.0128832	Depleted	0.045	0.221	Eukaryota	Unassigned	Unassigned	Unassigned	Unassigned	Unassigned
ASV_203	Rhizosphere	-2.623	0.013729	Depleted	0.002	0.01	Eukaryota	Ascomycota	Eurotiomycetes	Eurotiales	Aspergillaceae	Aspergillus
ASV_119	Rhizosphere	-2.164	0.0144894	Depleted	0.031	0.119	Eukaryota	Unassigned	Unassigned	Unassigned	Unassigned	Unassigned
ASV_14	Rhizosphere	-2.685	0.0155888	Depleted	0.017	0.074	Eukaryota	Unassigned	Unassigned	Unassigned	Unassigned	Unassigned
ASV_151	Rhizosphere	-1.645	0.017517	Depleted	0.022	0.052	Eukaryota	Ascomycota	Unassigned	Unassigned	Unassigned	Unassigned
ASV_170	Rhizosphere	-2.578	0.0187549	Depleted	0	0.002	Eukaryota	Ascomycota	Eurotiomycetes	Eurotiomycetidae_ord_Incertae_sedis	Monascaceae	Monascus
ASV_663	Rhizosphere	-2.569	0.0188689	Depleted	0	0.002	Eukaryota	Ascomycota	Saccharomycetes	Saccharomycetales	Saccharomycopsidaceae	Saccharomycopsis
ASV_421	Rhizosphere	-3.452	0.0191727	Depleted	0.004	0.023	Eukaryota	Unassigned	Unassigned	Unassigned	Unassigned	Unassigned
ASV_578	Rhizosphere	-3.215	0.0195663	Depleted	0.001	0.008	Eukaryota	Ascomycota	Dothideomycetes	Pleosporales	Phaeosphaeriaceae	Leptospora
ASV_91	Rhizosphere	-2.254	0.0203823	Depleted	0.39	1.179	Eukaryota	Unassigned	Unassigned	Unassigned	Unassigned	Unassigned
ASV_190	Rhizosphere	-2.395	0.0213991	Depleted	0.027	0.079	Eukaryota	Basidiomycota	Agaricomycetes	Agaricales	Bolbitiaceae	Bolbitius
ASV_216	Rhizosphere	-2.872	0.0220088	Depleted	0.011	0.048	Eukaryota	Ascomycota	Sordariomycetes	Hypocreales	Nectriaceae	Bisifusarium
ASV_147	Rhizosphere	-2.95	0.0220917	Depleted	0.018	0.123	Eukaryota	Ascomycota	Dothideomycetes	Pleosporales	Didymellaceae	Pseudoascochyta
ASV_333	Rhizosphere	-4.016	0.0237316	Depleted	0.034	0.307	Eukaryota	Ascomycota	Sordariomycetes	Unassigned	Unassigned	Unassigned
ASV_75	Rhizosphere	-1.457	0.0323392	Depleted	0.316	0.567	Eukaryota	Chytridiomycota	Rhizophydiomycetes	Rhizophydiales	Unassigned	Unassigned
ASV_102	Rhizosphere	-1.975	0.0329779	Depleted	0	0.001	Eukaryota	Basidiomycota	Agaricomycetes	Agaricales	Psathyrellaceae	Coprinopsis
ASV_291	Rhizosphere	-1.65	0.0374108	Depleted	0.051	0.115	Eukaryota	Ascomycota	Sordariomycetes	Hypocreales	Nectriaceae	Atractium
ASV_488	Rhizosphere	-2.008	0.0375916	Depleted	0	0.001	Eukaryota	Ascomycota	Dothideomycetes	Pleosporales	Massarinaceae	Stagonospora
ASV_549	Rhizosphere	-2.302	0.0377516	Depleted	0.002	0.009	Eukaryota	Basidiomycota	Tremellomycetes	Tremellales	Bulleribasidiaceae	Vishniacozyma
ASV_377	Rhizosphere	-2.442	0.0378747	Depleted	0.005	0.022	Eukaryota	Unassigned	Unassigned	Unassigned	Unassigned	Unassigned
ASV_141	Rhizosphere	-2.541	0.0388368	Depleted	0.046	0.155	Eukaryota	Ascomycota	Pezizomycetes	Pezizales	Ascodesmidaceae	Ascodesmis
ASV_2635	Rhizosphere	-2.951	0.039951	Depleted	0.012	0.087	Eukaryota	Ascomycota	Lecanoromycetes	Trapeliales	Phlyctidaceae	Phlyctis
ASV_40	Rhizosphere	-2.182	0.0405685	Depleted	0	0.001	Eukaryota	Basidiomycota	Tremellomycetes	Tremellales	Bulleribasidiaceae	Vishniacozyma
ASV_322	Rhizosphere	-3.432	0.0406802	Depleted	0.05	0.295	Eukaryota	Ascomycota	Eurotiomycetes	Eurotiales	Aspergillaceae	Unassigned
ASV_587	Rhizosphere	-2.174	0.0428243	Depleted	0.005	0.016	Eukaryota	Ascomycota	Dothideomycetes	Pleosporales	Didymellaceae	Stagonosporopsis
ASV_174	Rhizosphere	-2.313	0.0429695	Depleted	0.026	0.1	Eukaryota	Unassigned	Unassigned	Unassigned	Unassigned	Unassigned
ASV_413	Rhizosphere	-2.151	0.0429929	Depleted	0.009	0.037	Eukaryota	Ascomycota	Leotiomycetes	Erysiphales	Erysiphaceae	Golovinomyces
ASV_515	Rhizosphere	-2.289	0.0453898	Depleted	0.005	0.021	Eukaryota	Rozellomycota	Unassigned	Unassigned	Unassigned	Unassigned
ASV_398	Rhizosphere	-2.452	0.0473384	Depleted	0.003	0.015	Eukaryota	Unassigned	Unassigned	Unassigned	Unassigned	Unassigned
ASV_45	Rhizoplane	5.359	1.46e-06	Enriched	0.583	0.021	Eukaryota	Basidiomycota	Agaricomycetes	Cantharellales	Ceratobasidiaceae	Unassigned
ASV_140	Rhizoplane	5.428	1.04e-05	Enriched	0.316	0.012	Eukaryota	Unassigned	Unassigned	Unassigned	Unassigned	Unassigned
ASV_208	Rhizoplane	5.584	4.01e-05	Enriched	0.021	0	Eukaryota	Unassigned	Unassigned	Unassigned	Unassigned	Unassigned
ASV_1434	Rhizoplane	5.332	4.59e-05	Enriched	0.07	0.002	Eukaryota	Basidiomycota	Agaricomycetes	Cantharellales	Ceratobasidiaceae	Thanatephorus
ASV_203	Rhizoplane	5.552	7e-05	Enriched	0.148	0.005	Eukaryota	Ascomycota	Eurotiomycetes	Eurotiales	Aspergillaceae	Aspergillus
ASV_905	Rhizoplane	3.88	7.95e-05	Enriched	0.02	0.001	Eukaryota	Basidiomycota	Agaricomycetes	Cantharellales	Ceratobasidiaceae	Ceratobasidium
ASV_115	Rhizoplane	4.967	0.000174594	Enriched	0.355	0.033	Eukaryota	Unassigned	Unassigned	Unassigned	Unassigned	Unassigned
ASV_81	Rhizoplane	3.189	0.000633474	Enriched	1.082	0.133	Eukaryota	Basidiomycota	Agaricomycetes	Cantharellales	Ceratobasidiaceae	Unassigned
ASV_376	Rhizoplane	3.293	0.000842523	Enriched	0.033	0.003	Eukaryota	Ascomycota	Sordariomycetes	Sordariales	Unassigned	Unassigned
ASV_277	Rhizoplane	2.84	0.000889779	Enriched	0.028	0.004	Eukaryota	Unassigned	Unassigned	Unassigned	Unassigned	Unassigned
ASV_567	Rhizoplane	3.809	0.000951187	Enriched	0.004	0	Eukaryota	Chytridiomycota	Spizellomycetes	Spizellomycetales	Spizellomycetaceae	Gallinipes
ASV_495	Rhizoplane	4.9	0.00107001	Enriched	0.024	0.001	Eukaryota	Ascomycota	Saccharomycetes	Saccharomycetales	Saccharomycetaceae	Issatchenkia
ASV_273	Rhizoplane	4.181	0.0011456	Enriched	0.018	0.001	Eukaryota	Ascomycota	Sordariomycetes	Sordariales	Lasiosphaeriaceae	Unassigned
ASV_276	Rhizoplane	5.108	0.00149396	Enriched	0.129	0.005	Eukaryota	Ascomycota	Dothideomycetes	Pleosporales	Phaeosphaeriaceae	Unassigned
ASV_12	Rhizoplane	2.899	0.00151806	Enriched	18.439	4.929	Eukaryota	Basidiomycota	Tremellomycetes	Filobasidiales	Filobasidiaceae	Filobasidium
ASV_1634	Rhizoplane	3.048	0.00160627	Enriched	0.003	0	Eukaryota	Glomeromycota	Unassigned	Unassigned	Unassigned	Unassigned
ASV_135	Rhizoplane	3.648	0.00184367	Enriched	0.021	0.002	Eukaryota	Unassigned	Unassigned	Unassigned	Unassigned	Unassigned
ASV_357	Rhizoplane	4.2	0.00188429	Enriched	0.045	0.003	Eukaryota	Ascomycota	Unassigned	Unassigned	Unassigned	Unassigned
ASV_237	Rhizoplane	4.331	0.00235423	Enriched	0.025	0.001	Eukaryota	Ascomycota	Dothideomycetes	Botryosphaeriales	Botryosphaeriaceae	Macrophomina
ASV_480	Rhizoplane	3.783	0.00247737	Enriched	0.035	0.003	Eukaryota	Basidiomycota	Agaricomycetes	Agaricales	Unassigned	Unassigned
ASV_405	Rhizoplane	3.293	0.00253177	Enriched	0.004	0	Eukaryota	Ascomycota	Eurotiomycetes	Eurotiales	Aspergillaceae	Aspergillus
ASV_422	Rhizoplane	3.826	0.00303646	Enriched	0.013	0.001	Eukaryota	Ascomycota	Sordariomycetes	Hypocreales	Nectriaceae	Bisifusarium
ASV_566	Rhizoplane	3.651	0.00309786	Enriched	0.018	0.002	Eukaryota	Ascomycota	Dothideomycetes	Pleosporales	Cucurbitariaceae	Pyrenochaetopsis
ASV_663	Rhizoplane	5.77	0.00330912	Enriched	0.134	0.003	Eukaryota	Ascomycota	Saccharomycetes	Saccharomycetales	Saccharomycopsidaceae	Saccharomycopsis
ASV_88	Rhizoplane	3.423	0.00395803	Enriched	0.14	0.011	Eukaryota	Basidiomycota	Agaricomycetes	Trechisporales	Hydnodontaceae	Unassigned
ASV_423	Rhizoplane	3.235	0.00443798	Enriched	0.021	0.002	Eukaryota	Unassigned	Unassigned	Unassigned	Unassigned	Unassigned
ASV_60	Rhizoplane	2.325	0.00554132	Enriched	0.042	0.01	Eukaryota	Unassigned	Unassigned	Unassigned	Unassigned	Unassigned
ASV_186	Rhizoplane	2.847	0.00572693	Enriched	0.081	0.01	Eukaryota	Ascomycota	Sordariomycetes	Glomerellales	Glomerellaceae	Colletotrichum
ASV_413	Rhizoplane	2.749	0.00589438	Enriched	0.121	0.016	Eukaryota	Ascomycota	Leotiomycetes	Erysiphales	Erysiphaceae	Golovinomyces
ASV_477	Rhizoplane	2.907	0.00732232	Enriched	0.009	0.001	Eukaryota	Ascomycota	Sordariomycetes	Hypocreales	Unassigned	Unassigned
ASV_289	Rhizoplane	2.567	0.00780229	Enriched	0.013	0.002	Eukaryota	Unassigned	Unassigned	Unassigned	Unassigned	Unassigned
ASV_281	Rhizoplane	2.782	0.00833415	Enriched	0.012	0.001	Eukaryota	Ascomycota	Sordariomycetes	Hypocreales	Nectriaceae	Unassigned
ASV_404	Rhizoplane	2.523	0.00877062	Enriched	0.005	0.001	Eukaryota	Unassigned	Unassigned	Unassigned	Unassigned	Unassigned
ASV_175	Rhizoplane	3.032	0.0100196	Enriched	0.034	0.005	Eukaryota	Ascomycota	Dothideomycetes	Botryosphaeriales	Botryosphaeriaceae	Macrophomina
ASV_529	Rhizoplane	3.723	0.0120863	Enriched	0.004	0	Eukaryota	Ascomycota	Saccharomycetes	Saccharomycetales	Dipodascaceae	Geotrichum
ASV_886	Rhizoplane	3.708	0.0122925	Enriched	0.004	0	Eukaryota	Ascomycota	Sordariomycetes	Hypocreales	Nectriaceae	Fusarium
ASV_538	Rhizoplane	2.54	0.0146746	Enriched	0.009	0.001	Eukaryota	Ascomycota	Sordariomycetes	Glomerellales	Glomerellaceae	Colletotrichum
ASV_243	Rhizoplane	2.796	0.0151761	Enriched	0.002	0	Eukaryota	Basidiomycota	Agaricomycotina_cls_Incertae_sedis	Unassigned	Unassigned	Unassigned
ASV_104	Rhizoplane	2.15	0.0156347	Enriched	0.026	0.008	Eukaryota	Unassigned	Unassigned	Unassigned	Unassigned	Unassigned
ASV_408	Rhizoplane	2.7	0.0158057	Enriched	0.022	0.006	Eukaryota	Unassigned	Unassigned	Unassigned	Unassigned	Unassigned
ASV_756	Rhizoplane	2.769	0.0160454	Enriched	0.071	0.013	Eukaryota	Unassigned	Unassigned	Unassigned	Unassigned	Unassigned
ASV_664	Rhizoplane	2.947	0.0166776	Enriched	0.001	0	Eukaryota	Ascomycota	Sordariomycetes	Sordariales	Sordariaceae	Sordaria
ASV_542	Rhizoplane	3.24	0.0168063	Enriched	0.158	0.023	Eukaryota	Ascomycota	Dothideomycetes	Pleosporales	Cucurbitariaceae	Pyrenochaetopsis
ASV_117	Rhizoplane	2.328	0.0197207	Enriched	0.707	0.296	Eukaryota	Basidiomycota	Tremellomycetes	Tremellales	Unassigned	Unassigned
ASV_130	Rhizoplane	2.314	0.019735	Enriched	0.03	0.006	Eukaryota	Ascomycota	Sordariomycetes	Hypocreales	Hypocreales_fam_Incertae_sedis	Acremonium
ASV_85	Rhizoplane	3.052	0.0197943	Enriched	0.015	0.002	Eukaryota	Ascomycota	Sordariomycetes	Hypocreales	Nectriaceae	Fusarium
ASV_229	Rhizoplane	4.16	0.0222486	Enriched	0.023	0.001	Eukaryota	Ascomycota	Saccharomycetes	Saccharomycetales	Saccharomycetales_fam_Incertae_sedis	Diutina
ASV_254	Rhizoplane	2.239	0.0239641	Enriched	0.006	0.001	Eukaryota	Unassigned	Unassigned	Unassigned	Unassigned	Unassigned
ASV_156	Rhizoplane	1.85	0.0253248	Enriched	0.073	0.02	Eukaryota	Ascomycota	Sordariomycetes	Hypocreales	Nectriaceae	Bisifusarium
ASV_151	Rhizoplane	1.667	0.0257601	Enriched	0.068	0.027	Eukaryota	Ascomycota	Unassigned	Unassigned	Unassigned	Unassigned
ASV_458	Rhizoplane	2.932	0.0261715	Enriched	0.005	0.001	Eukaryota	Unassigned	Unassigned	Unassigned	Unassigned	Unassigned
ASV_638	Rhizoplane	2.671	0.0263773	Enriched	0.002	0	Eukaryota	Basidiomycota	Tremellomycetes	Tremellales	Bulleribasidiaceae	Vishniacozyma
ASV_553	Rhizoplane	3.48	0.0269178	Enriched	0.058	0.015	Eukaryota	Unassigned	Unassigned	Unassigned	Unassigned	Unassigned
ASV_138	Rhizoplane	2.969	0.0275363	Enriched	0.007	0.001	Eukaryota	Unassigned	Unassigned	Unassigned	Unassigned	Unassigned
ASV_509	Rhizoplane	1.673	0.0291872	Enriched	0.047	0.014	Eukaryota	Unassigned	Unassigned	Unassigned	Unassigned	Unassigned
ASV_228	Rhizoplane	2.438	0.03078	Enriched	0.003	0	Eukaryota	Unassigned	Unassigned	Unassigned	Unassigned	Unassigned
ASV_2	Rhizoplane	1.646	0.0314633	Enriched	7.254	4.231	Eukaryota	Unassigned	Unassigned	Unassigned	Unassigned	Unassigned
ASV_531	Rhizoplane	1.603	0.0324358	Enriched	0.009	0.003	Eukaryota	Glomeromycota	Glomeromycetes	Glomerales	Glomeraceae	Unassigned
ASV_642	Rhizoplane	1.924	0.0374424	Enriched	0.001	0	Eukaryota	Unassigned	Unassigned	Unassigned	Unassigned	Unassigned
ASV_121	Rhizoplane	2.388	0.0377084	Enriched	0.006	0.001	Eukaryota	Basidiomycota	Agaricomycetes	Agaricales	Psathyrellaceae	Coprinopsis
ASV_285	Rhizoplane	3.58	0.037917	Enriched	0.008	0	Eukaryota	Chytridiomycota	Rhizophydiomycetes	Rhizophydiales	Unassigned	Unassigned
ASV_98	Rhizoplane	1.726	0.0387747	Enriched	0.171	0.072	Eukaryota	Unassigned	Unassigned	Unassigned	Unassigned	Unassigned
ASV_459	Rhizoplane	1.879	0.0396742	Enriched	0.001	0	Eukaryota	Rozellomycota	Unassigned	Unassigned	Unassigned	Unassigned
ASV_44	Rhizoplane	1.912	0.0399975	Enriched	3.403	0.81	Eukaryota	Unassigned	Unassigned	Unassigned	Unassigned	Unassigned
ASV_478	Rhizoplane	3.161	0.0401143	Enriched	0.012	0.001	Eukaryota	Ascomycota	Archaeorhizomycetes	Archaeorhizomycetales	Archaeorhizomycetaceae	Archaeorhizomyces
ASV_319	Rhizoplane	1.846	0.0481519	Enriched	0.095	0.024	Eukaryota	Basidiomycota	Agaricomycetes	Cantharellales	Ceratobasidiaceae	Unassigned
ASV_77	Rhizoplane	-6.077	7.38e-08	Depleted	0.001	0.14	Eukaryota	Ascomycota	Sordariomycetes	Sordariales	Podosporaceae	Cladorrhinum
ASV_696	Rhizoplane	-6.882	9.11e-08	Depleted	0.002	0.346	Eukaryota	Unassigned	Unassigned	Unassigned	Unassigned	Unassigned
ASV_420	Rhizoplane	-8.863	6.39e-07	Depleted	0	0.218	Eukaryota	Ascomycota	Dothideomycetes	Pleosporales	Unassigned	Unassigned
ASV_597	Rhizoplane	-6.169	3.16e-06	Depleted	0	0.031	Eukaryota	Basidiomycota	Agaricomycetes	Agaricales	Entolomataceae	Entoloma
ASV_272	Rhizoplane	-5.055	3.31e-06	Depleted	0.002	0.111	Eukaryota	Ascomycota	Sordariomycetes	Sordariales	Podosporaceae	Unassigned
ASV_20	Rhizoplane	-5.291	3.91e-06	Depleted	0.032	1.229	Eukaryota	Mortierellomycota	Mortierellomycetes	Mortierellales	Mortierellaceae	Unassigned
ASV_118	Rhizoplane	-5.416	4.16e-06	Depleted	0.001	0.06	Eukaryota	Basidiomycota	Agaricomycetes	Cantharellales	Ceratobasidiaceae	Unassigned
ASV_54	Rhizoplane	-4.08	6.16e-06	Depleted	0.004	0.088	Eukaryota	Ascomycota	Sordariomycetes	Sordariales	Podosporaceae	Cladorrhinum
ASV_1099	Rhizoplane	-5.798	6.44e-06	Depleted	0.003	0.207	Eukaryota	Unassigned	Unassigned	Unassigned	Unassigned	Unassigned
ASV_100	Rhizoplane	-3.814	1e-05	Depleted	0.004	0.08	Eukaryota	Ascomycota	Sordariomycetes	Sordariales	Chaetomiaceae	Chaetomium
ASV_284	Rhizoplane	-3.92	2.72e-05	Depleted	0.014	0.227	Eukaryota	Ascomycota	Dothideomycetes	Pleosporales	Didymellaceae	Unassigned
ASV_398	Rhizoplane	-5.546	3.28e-05	Depleted	0.001	0.047	Eukaryota	Unassigned	Unassigned	Unassigned	Unassigned	Unassigned
ASV_294	Rhizoplane	-6.938	5.06e-05	Depleted	0.001	0.116	Eukaryota	Ascomycota	Sordariomycetes	Sordariales	Unassigned	Unassigned
ASV_159	Rhizoplane	-3.777	6.07e-05	Depleted	0.006	0.088	Eukaryota	Ascomycota	Sordariomycetes	Sordariales	Podosporaceae	Podospora
ASV_1322	Rhizoplane	-5.077	6.14e-05	Depleted	0.003	0.114	Eukaryota	Ascomycota	Lecanoromycetes	Trapeliales	Phlyctidaceae	Phlyctis
ASV_296	Rhizoplane	-4.144	8.55e-05	Depleted	0.002	0.04	Eukaryota	Unassigned	Unassigned	Unassigned	Unassigned	Unassigned
ASV_545	Rhizoplane	-4.982	0.000131005	Depleted	0.001	0.033	Eukaryota	Ascomycota	Sordariomycetes	Sordariales	Podosporaceae	Podospora
ASV_142	Rhizoplane	-3.881	0.000155017	Depleted	0.018	0.269	Eukaryota	Unassigned	Unassigned	Unassigned	Unassigned	Unassigned
ASV_155	Rhizoplane	-4.814	0.000155934	Depleted	0	0.011	Eukaryota	Ascomycota	Sordariomycetes	Sordariales	Podosporaceae	Podospora
ASV_346	Rhizoplane	-4.163	0.000191474	Depleted	0.001	0.037	Eukaryota	Ascomycota	Sordariomycetes	Sordariales	Unassigned	Unassigned
ASV_40	Rhizoplane	-4.982	0.000196728	Depleted	0.09	3.293	Eukaryota	Basidiomycota	Tremellomycetes	Tremellales	Bulleribasidiaceae	Vishniacozyma
ASV_388	Rhizoplane	-4.436	0.000205025	Depleted	0.004	0.098	Eukaryota	Basidiomycota	Agaricomycetes	Cantharellales	Ceratobasidiaceae	Thanatephorus
ASV_380	Rhizoplane	-4.711	0.000233898	Depleted	0.001	0.038	Eukaryota	Ascomycota	Dothideomycetes	Pleosporales	Phaeosphaeriaceae	Unassigned
ASV_113	Rhizoplane	-3.427	0.000262585	Depleted	0.003	0.041	Eukaryota	Ascomycota	Sordariomycetes	Hypocreales	Nectriaceae	Unassigned
ASV_535	Rhizoplane	-4.68	0.000271448	Depleted	0	0.012	Eukaryota	Unassigned	Unassigned	Unassigned	Unassigned	Unassigned
ASV_298	Rhizoplane	-4.152	0.000273266	Depleted	0.002	0.056	Eukaryota	Ascomycota	Sordariomycetes	Hypocreales	Hypocreales_fam_Incertae_sedis	Acremonium
ASV_33	Rhizoplane	-3.882	0.000276732	Depleted	0.021	0.374	Eukaryota	Basidiomycota	Agaricomycetes	Agaricales	Psathyrellaceae	Coprinopsis
ASV_263	Rhizoplane	-4.69	0.000324351	Depleted	0	0.02	Eukaryota	Basidiomycota	Agaricomycetes	Agaricales	Psathyrellaceae	Psathyrella
ASV_183	Rhizoplane	-3.312	0.000373408	Depleted	0.001	0.013	Eukaryota	Ascomycota	Lecanoromycetes	Lecanorales	Ramalinaceae	Biatora
ASV_166	Rhizoplane	-5.732	0.00042488	Depleted	0.004	0.227	Eukaryota	Basidiomycota	Agaricomycetes	Agaricales	Stephanosporaceae	Lindtneria
ASV_470	Rhizoplane	-3.804	0.000548164	Depleted	0	0.005	Eukaryota	Unassigned	Unassigned	Unassigned	Unassigned	Unassigned
ASV_468	Rhizoplane	-3.952	0.000571475	Depleted	0	0.011	Eukaryota	Unassigned	Unassigned	Unassigned	Unassigned	Unassigned
ASV_72	Rhizoplane	-2.961	0.000705891	Depleted	0.25	2.074	Eukaryota	Basidiomycota	Tremellomycetes	Tremellales	Bulleribasidiaceae	Vishniacozyma
ASV_97	Rhizoplane	-3.991	0.000855589	Depleted	0	0.011	Eukaryota	Rozellomycota	Unassigned	Unassigned	Unassigned	Unassigned
ASV_180	Rhizoplane	-3.359	0.00099033	Depleted	0.014	0.182	Eukaryota	Ascomycota	Sordariomycetes	Unassigned	Unassigned	Unassigned
ASV_551	Rhizoplane	-4.049	0.000999406	Depleted	0	0.012	Eukaryota	Ascomycota	Eurotiomycetes	Eurotiales	Aspergillaceae	Unassigned
ASV_204	Rhizoplane	-3.378	0.00101316	Depleted	0.008	0.103	Eukaryota	Ascomycota	Unassigned	Unassigned	Unassigned	Unassigned
ASV_111	Rhizoplane	-3.487	0.00105676	Depleted	0.015	0.265	Eukaryota	Unassigned	Unassigned	Unassigned	Unassigned	Unassigned
ASV_1084	Rhizoplane	-3.204	0.0013276	Depleted	0.005	0.081	Eukaryota	Unassigned	Unassigned	Unassigned	Unassigned	Unassigned
ASV_671	Rhizoplane	-5.806	0.00140436	Depleted	0	0.022	Eukaryota	Ascomycota	Dothideomycetes	Pleosporales	Pleosporaceae	Curvularia
ASV_466	Rhizoplane	-3.247	0.00141602	Depleted	0.004	0.046	Eukaryota	Basidiomycota	Tremellomycetes	Tremellales	Trimorphomycetaceae	Saitozyma
ASV_692	Rhizoplane	-3.579	0.00144625	Depleted	0	0.005	Eukaryota	Unassigned	Unassigned	Unassigned	Unassigned	Unassigned
ASV_315	Rhizoplane	-4.266	0.00148245	Depleted	0	0.008	Eukaryota	Unassigned	Unassigned	Unassigned	Unassigned	Unassigned
ASV_438	Rhizoplane	-2.751	0.00151443	Depleted	0.008	0.07	Eukaryota	Ascomycota	Dothideomycetes	Capnodiales	Cladosporiaceae	Cladosporium
ASV_194	Rhizoplane	-2.722	0.00163441	Depleted	0.007	0.059	Eukaryota	Ascomycota	Sordariomycetes	Hypocreales	Bionectriaceae	Protocreopsis
ASV_49	Rhizoplane	-2.643	0.00203018	Depleted	0.035	0.268	Eukaryota	Mortierellomycota	Mortierellomycetes	Mortierellales	Mortierellaceae	Mortierella
ASV_560	Rhizoplane	-3.222	0.00214924	Depleted	0.015	0.165	Eukaryota	Basidiomycota	Agaricomycetes	Polyporales	Polyporaceae	Favolus
ASV_369	Rhizoplane	-3.407	0.0021627	Depleted	0.02	0.191	Eukaryota	Basidiomycota	Tremellomycetes	Tremellales	Bulleribasidiaceae	Hannaella
ASV_375	Rhizoplane	-4.218	0.00224328	Depleted	0.003	0.064	Eukaryota	Ascomycota	Sordariomycetes	Hypocreales	Stachybotryaceae	Unassigned
ASV_230	Rhizoplane	-4.519	0.00249622	Depleted	0	0.01	Eukaryota	Chytridiomycota	Spizellomycetes	Spizellomycetales	Unassigned	Unassigned
ASV_127	Rhizoplane	-3.644	0.0026333	Depleted	0.001	0.015	Eukaryota	Ascomycota	Sordariomycetes	Hypocreales	Clavicipitaceae	Unassigned
ASV_260	Rhizoplane	-3.722	0.00265163	Depleted	0.001	0.018	Eukaryota	Ascomycota	Leotiomycetes	Helotiales	Helotiaceae	Scytalidium
ASV_122	Rhizoplane	-2.257	0.00267562	Depleted	0.031	0.159	Eukaryota	Ascomycota	Sordariomycetes	Hypocreales	Clavicipitaceae	Metacordyceps
ASV_326	Rhizoplane	-3.644	0.00281992	Depleted	0	0.005	Eukaryota	Ascomycota	Sordariomycetes	Diaporthales	Diaporthaceae	Diaporthe
ASV_70	Rhizoplane	-2.372	0.00309654	Depleted	0.036	0.202	Eukaryota	Ascomycota	Sordariomycetes	Hypocreales	Hypocreales_fam_Incertae_sedis	Acremonium
ASV_350	Rhizoplane	-3.569	0.00329907	Depleted	0.001	0.012	Eukaryota	Unassigned	Unassigned	Unassigned	Unassigned	Unassigned
ASV_518	Rhizoplane	-3.779	0.00330824	Depleted	0	0.005	Eukaryota	Unassigned	Unassigned	Unassigned	Unassigned	Unassigned
ASV_108	Rhizoplane	-2.619	0.00373679	Depleted	0.006	0.05	Eukaryota	Ascomycota	Sordariomycetes	Hypocreales	Nectriaceae	Thelonectria
ASV_83	Rhizoplane	-3.788	0.00378055	Depleted	0.001	0.023	Eukaryota	Ascomycota	Sordariomycetes	Sordariales	Chaetomiaceae	Unassigned
ASV_137	Rhizoplane	-3.441	0.00392707	Depleted	0.002	0.024	Eukaryota	Unassigned	Unassigned	Unassigned	Unassigned	Unassigned
ASV_324	Rhizoplane	-3.156	0.00416814	Depleted	0	0.003	Eukaryota	Ascomycota	Sordariomycetes	Hypocreales	Nectriaceae	Unassigned
ASV_677	Rhizoplane	-2.895	0.0046773	Depleted	0.021	0.179	Eukaryota	Basidiomycota	Tremellomycetes	Tremellales	Bulleribasidiaceae	Hannaella
ASV_301	Rhizoplane	-2.692	0.00529002	Depleted	0.001	0.008	Eukaryota	Basidiomycota	Agaricomycetes	Unassigned	Unassigned	Unassigned
ASV_209	Rhizoplane	-2.854	0.00540811	Depleted	0	0.005	Eukaryota	Chytridiomycota	Rhizophydiomycetes	Rhizophydiales	Alphamycetaceae	Unassigned
ASV_162	Rhizoplane	-2.63	0.00557927	Depleted	0.012	0.089	Eukaryota	Unassigned	Unassigned	Unassigned	Unassigned	Unassigned
ASV_543	Rhizoplane	-3.147	0.00566653	Depleted	0.019	0.133	Eukaryota	Basidiomycota	Tremellomycetes	Tremellales	Bulleribasidiaceae	Hannaella
ASV_129	Rhizoplane	-2.255	0.00576991	Depleted	0.083	0.465	Eukaryota	Basidiomycota	Tremellomycetes	Cystofilobasidiales	Mrakiaceae	Tausonia
ASV_275	Rhizoplane	-3.155	0.00631712	Depleted	0	0.006	Eukaryota	Unassigned	Unassigned	Unassigned	Unassigned	Unassigned
ASV_50	Rhizoplane	-2.393	0.00685019	Depleted	0.057	0.388	Eukaryota	Ascomycota	Dothideomycetes	Pleosporales	Didymellaceae	Xenodidymella
ASV_355	Rhizoplane	-3.038	0.00703749	Depleted	0.014	0.147	Eukaryota	Unassigned	Unassigned	Unassigned	Unassigned	Unassigned
ASV_161	Rhizoplane	-2.449	0.00782658	Depleted	0.047	0.277	Eukaryota	Rozellomycota	Unassigned	Unassigned	Unassigned	Unassigned
ASV_231	Rhizoplane	-2.992	0.00788386	Depleted	0.001	0.01	Eukaryota	Unassigned	Unassigned	Unassigned	Unassigned	Unassigned
ASV_268	Rhizoplane	-2.62	0.0086909	Depleted	0.001	0.006	Eukaryota	Chytridiomycota	Lobulomycetes	Lobulomycetales	Unassigned	Unassigned
ASV_338	Rhizoplane	-3.714	0.00962193	Depleted	0	0.005	Eukaryota	Basidiomycota	Agaricomycetes	Auriculariales	Unassigned	Unassigned
ASV_195	Rhizoplane	-2.208	0.0097239	Depleted	0.009	0.05	Eukaryota	Ascomycota	Sordariomycetes	Hypocreales	Stachybotryaceae	Paramyrothecium
ASV_353	Rhizoplane	-2.482	0.00989665	Depleted	0.005	0.03	Eukaryota	Ascomycota	Sordariomycetes	Xylariales	Amphisphaeriaceae	Microdochium
ASV_250	Rhizoplane	-2.473	0.0110435	Depleted	0.017	0.107	Eukaryota	Ascomycota	Dothideomycetes	Capnodiales	Cladosporiaceae	Cladosporium
ASV_41	Rhizoplane	-2.156	0.0115901	Depleted	0.023	0.128	Eukaryota	Unassigned	Unassigned	Unassigned	Unassigned	Unassigned
ASV_93	Rhizoplane	-3.016	0.0133722	Depleted	0	0.005	Eukaryota	Ascomycota	Sordariomycetes	Glomerellales	Glomerellaceae	Colletotrichum
ASV_205	Rhizoplane	-2.889	0.014885	Depleted	0.001	0.009	Eukaryota	Ascomycota	Sordariomycetes	Sordariales	Lasiosphaeriaceae	Unassigned
ASV_75	Rhizoplane	-2.047	0.0150483	Depleted	0.002	0.01	Eukaryota	Chytridiomycota	Rhizophydiomycetes	Rhizophydiales	Unassigned	Unassigned
ASV_17	Rhizoplane	-4.332	0.0152228	Depleted	0.012	0.249	Eukaryota	Basidiomycota	Agaricomycetes	Agaricales	Agaricaceae	Leucoagaricus
ASV_621	Rhizoplane	-2.735	0.0154977	Depleted	0	0.002	Eukaryota	Chytridiomycota	Rhizophlyctidomycetes	Rhizophlyctidales	Unassigned	Unassigned
ASV_343	Rhizoplane	-2.669	0.015508	Depleted	0.001	0.007	Eukaryota	Unassigned	Unassigned	Unassigned	Unassigned	Unassigned
ASV_32	Rhizoplane	-2.079	0.0156503	Depleted	0.145	0.511	Eukaryota	Unassigned	Unassigned	Unassigned	Unassigned	Unassigned
ASV_106	Rhizoplane	-2.516	0.0163307	Depleted	0.005	0.031	Eukaryota	Basidiomycota	Agaricomycetes	Agaricales	Psathyrellaceae	Parasola
ASV_496	Rhizoplane	-2.381	0.0172574	Depleted	0.001	0.008	Eukaryota	Basidiomycota	Agaricomycetes	Agaricales	Entolomataceae	Unassigned
ASV_198	Rhizoplane	-2.396	0.0175183	Depleted	0.004	0.031	Eukaryota	Basidiomycota	Agaricomycetes	Cantharellales	Ceratobasidiaceae	Unassigned
ASV_457	Rhizoplane	-1.92	0.0189404	Depleted	0.014	0.055	Eukaryota	Ascomycota	Dothideomycetes	Botryosphaeriales	Botryosphaeriaceae	Botryosphaeria
ASV_1319	Rhizoplane	-2.54	0.0194171	Depleted	0.002	0.015	Eukaryota	Ascomycota	Sordariomycetes	Hypocreales	Hypocreales_fam_Incertae_sedis	Acremonium
ASV_171	Rhizoplane	-2.001	0.0194517	Depleted	0.1	0.421	Eukaryota	Basidiomycota	Exobasidiomycetes	Unassigned	Unassigned	Unassigned
ASV_256	Rhizoplane	-2.552	0.0198411	Depleted	0	0.002	Eukaryota	Rozellomycota	Unassigned	Unassigned	Unassigned	Unassigned
ASV_269	Rhizoplane	-2.28	0.0204738	Depleted	0.012	0.066	Eukaryota	Unassigned	Unassigned	Unassigned	Unassigned	Unassigned
ASV_37	Rhizoplane	-1.756	0.0207439	Depleted	0.016	0.065	Eukaryota	Unassigned	Unassigned	Unassigned	Unassigned	Unassigned
ASV_38	Rhizoplane	-2.844	0.0217506	Depleted	0.009	0.063	Eukaryota	Unassigned	Unassigned	Unassigned	Unassigned	Unassigned
ASV_78	Rhizoplane	-2.48	0.0233949	Depleted	0.002	0.015	Eukaryota	Ascomycota	Sordariomycetes	Sordariales	Lasiosphaeriaceae	Unassigned
ASV_436	Rhizoplane	-2.086	0.0242028	Depleted	0.002	0.011	Eukaryota	Ascomycota	Unassigned	Unassigned	Unassigned	Unassigned
ASV_427	Rhizoplane	-2.401	0.0264754	Depleted	0.003	0.017	Eukaryota	Ascomycota	Eurotiomycetes	Eurotiales	Aspergillaceae	Penicillium
ASV_110	Rhizoplane	-2.266	0.0265466	Depleted	0	0.002	Eukaryota	Basidiomycota	Agaricomycetes	Agaricales	Psathyrellaceae	Coprinopsis
ASV_259	Rhizoplane	-2.627	0.0266972	Depleted	0.001	0.01	Eukaryota	Unassigned	Unassigned	Unassigned	Unassigned	Unassigned
ASV_498	Rhizoplane	-2.014	0.0267035	Depleted	0.001	0.006	Eukaryota	Unassigned	Unassigned	Unassigned	Unassigned	Unassigned
ASV_520	Rhizoplane	-1.942	0.026863	Depleted	0.005	0.023	Eukaryota	Ascomycota	Sordariomycetes	Hypocreales	Nectriaceae	Unassigned
ASV_178	Rhizoplane	-1.823	0.0289879	Depleted	0.018	0.074	Eukaryota	Ascomycota	Sordariomycetes	Hypocreales	Cordycipitaceae	Leptobacillium
ASV_200	Rhizoplane	-2.349	0.0294806	Depleted	0.001	0.006	Eukaryota	Ascomycota	Unassigned	Unassigned	Unassigned	Unassigned
ASV_454	Rhizoplane	-2.398	0.0317938	Depleted	0	0.002	Eukaryota	Chytridiomycota	Spizellomycetes	Spizellomycetales	Unassigned	Unassigned
ASV_133	Rhizoplane	-2.027	0.0324544	Depleted	0.059	0.358	Eukaryota	Unassigned	Unassigned	Unassigned	Unassigned	Unassigned
ASV_391	Rhizoplane	-2.371	0.0328702	Depleted	0.001	0.006	Eukaryota	Mortierellomycota	Mortierellomycetes	Mortierellales	Mortierellaceae	Mortierella
ASV_320	Rhizoplane	-1.936	0.035458	Depleted	0.005	0.023	Eukaryota	Unassigned	Unassigned	Unassigned	Unassigned	Unassigned
ASV_154	Rhizoplane	-1.674	0.035688	Depleted	0.013	0.046	Eukaryota	Ascomycota	Eurotiomycetes	Chaetothyriales	Herpotrichiellaceae	Exophiala
ASV_150	Rhizoplane	-2.229	0.0365283	Depleted	0	0.002	Eukaryota	Unassigned	Unassigned	Unassigned	Unassigned	Unassigned
ASV_13	Rhizoplane	-1.267	0.0390306	Depleted	0.415	1.064	Eukaryota	Ascomycota	Unassigned	Unassigned	Unassigned	Unassigned
ASV_706	Rhizoplane	-2.985	0.039056	Depleted	0.002	0.017	Eukaryota	Ascomycota	Dothideomycetes	Pleosporales	Didymellaceae	Vacuiphoma
ASV_15	Rhizoplane	-1.341	0.0438155	Depleted	2.13	7.351	Eukaryota	Basidiomycota	Tremellomycetes	Trichosporonales	Trichosporonaceae	Cutaneotrichosporon
ASV_544	Rhizoplane	-1.913	0.0445272	Depleted	0.005	0.024	Eukaryota	Unassigned	Unassigned	Unassigned	Unassigned	Unassigned
ASV_91	Rhizoplane	-1.831	0.0455939	Depleted	0.036	0.16	Eukaryota	Unassigned	Unassigned	Unassigned	Unassigned	Unassigned
ASV_401	Rhizoplane	-1.797	0.0483572	Depleted	0.001	0.006	Eukaryota	Ascomycota	Sordariomycetes	Hypocreales	Hypocreaceae	Trichoderma
ASV_363	Rhizoplane	-1.832	0.0494034	Depleted	0.004	0.014	Eukaryota	Basidiomycota	Tremellomycetes	Unassigned	Unassigned	Unassigned
ASV_81	Root endosphere	4.358	1.75e-05	Enriched	2.882	0.205	Eukaryota	Basidiomycota	Agaricomycetes	Cantharellales	Ceratobasidiaceae	Unassigned
ASV_98	Root endosphere	3.846	0.000162738	Enriched	0.437	0.034	Eukaryota	Unassigned	Unassigned	Unassigned	Unassigned	Unassigned
ASV_60	Root endosphere	4.876	0.000412331	Enriched	1.472	0.074	Eukaryota	Unassigned	Unassigned	Unassigned	Unassigned	Unassigned
ASV_208	Root endosphere	7.482	0.000469187	Enriched	0.223	0.001	Eukaryota	Unassigned	Unassigned	Unassigned	Unassigned	Unassigned
ASV_237	Root endosphere	3.422	0.000574233	Enriched	0.141	0.014	Eukaryota	Ascomycota	Dothideomycetes	Botryosphaeriales	Botryosphaeriaceae	Macrophomina
ASV_289	Root endosphere	3.681	0.000657568	Enriched	0.139	0.017	Eukaryota	Unassigned	Unassigned	Unassigned	Unassigned	Unassigned
ASV_45	Root endosphere	5.029	0.000859234	Enriched	3.304	0.116	Eukaryota	Basidiomycota	Agaricomycetes	Cantharellales	Ceratobasidiaceae	Unassigned
ASV_4	Root endosphere	2.588	0.00124345	Enriched	11.536	2.706	Eukaryota	Unassigned	Unassigned	Unassigned	Unassigned	Unassigned
ASV_203	Root endosphere	5.418	0.00323275	Enriched	0.4	0.008	Eukaryota	Ascomycota	Eurotiomycetes	Eurotiales	Aspergillaceae	Aspergillus
ASV_18	Root endosphere	4.625	0.0039998	Enriched	0.073	0.004	Eukaryota	Unassigned	Unassigned	Unassigned	Unassigned	Unassigned
ASV_42	Root endosphere	5.883	0.00492903	Enriched	0.094	0.001	Eukaryota	Ascomycota	Laboulbeniomycetes	Pyxidiophorales	Unassigned	Unassigned
ASV_532	Root endosphere	2.823	0.00513098	Enriched	0.008	0.001	Eukaryota	Basidiomycota	Agaricomycetes	Agaricales	Agaricaceae	Leucocoprinus
ASV_17	Root endosphere	5.944	0.00532303	Enriched	0.036	0	Eukaryota	Basidiomycota	Agaricomycetes	Agaricales	Agaricaceae	Leucoagaricus
ASV_273	Root endosphere	4.164	0.00579854	Enriched	0.048	0.003	Eukaryota	Ascomycota	Sordariomycetes	Sordariales	Lasiosphaeriaceae	Unassigned
ASV_905	Root endosphere	3.133	0.00734387	Enriched	0.013	0.002	Eukaryota	Basidiomycota	Agaricomycetes	Cantharellales	Ceratobasidiaceae	Ceratobasidium
ASV_163	Root endosphere	4.103	0.00826565	Enriched	0.098	0.011	Eukaryota	Unassigned	Unassigned	Unassigned	Unassigned	Unassigned
ASV_541	Root endosphere	4.258	0.00932145	Enriched	0.025	0.002	Eukaryota	Ascomycota	Eurotiomycetes	Eurotiales	Aspergillaceae	Aspergillus
ASV_184	Root endosphere	2.277	0.0123018	Enriched	0.012	0.003	Eukaryota	Ascomycota	Eurotiomycetes	Eurotiales	Aspergillaceae	Aspergillus
ASV_481	Root endosphere	2.751	0.0125624	Enriched	0.027	0.006	Eukaryota	Ascomycota	Dothideomycetes	Pleosporales	Didymellaceae	Stagonosporopsis
ASV_221	Root endosphere	2.911	0.013954	Enriched	0.001	0	Eukaryota	Ascomycota	Sordariomycetes	Hypocreales	Nectriaceae	Fusicolla
ASV_480	Root endosphere	5.373	0.0141378	Enriched	0.075	0.002	Eukaryota	Basidiomycota	Agaricomycetes	Agaricales	Unassigned	Unassigned
ASV_427	Root endosphere	5.098	0.0146167	Enriched	0.13	0.003	Eukaryota	Ascomycota	Eurotiomycetes	Eurotiales	Aspergillaceae	Penicillium
ASV_78	Root endosphere	2.482	0.0151316	Enriched	0.002	0	Eukaryota	Ascomycota	Sordariomycetes	Sordariales	Lasiosphaeriaceae	Unassigned
ASV_251	Root endosphere	2.476	0.0176988	Enriched	0.001	0	Eukaryota	Ascomycota	Sordariomycetes	Sordariales	Chaetomiaceae	Remersonia
ASV_477	Root endosphere	2.51	0.0223237	Enriched	0.033	0.008	Eukaryota	Ascomycota	Sordariomycetes	Hypocreales	Unassigned	Unassigned
ASV_514	Root endosphere	1.671	0.0278935	Enriched	0.03	0.009	Eukaryota	Ascomycota	Eurotiomycetes	Eurotiales	Aspergillaceae	Aspergillus
ASV_423	Root endosphere	2.943	0.0279596	Enriched	0.121	0.016	Eukaryota	Unassigned	Unassigned	Unassigned	Unassigned	Unassigned
ASV_219	Root endosphere	1.997	0.0287022	Enriched	0.018	0.007	Eukaryota	Ascomycota	Dothideomycetes	Pleosporales	Unassigned	Unassigned
ASV_175	Root endosphere	1.921	0.0308515	Enriched	0.255	0.064	Eukaryota	Ascomycota	Dothideomycetes	Botryosphaeriales	Botryosphaeriaceae	Macrophomina
ASV_210	Root endosphere	2.444	0.0323236	Enriched	0.021	0.005	Eukaryota	Ascomycota	Leotiomycetes	Erysiphales	Erysiphaceae	Golovinomyces
ASV_54	Root endosphere	2.088	0.0323264	Enriched	0.001	0	Eukaryota	Ascomycota	Sordariomycetes	Sordariales	Podosporaceae	Cladorrhinum
ASV_101	Root endosphere	1.921	0.0360888	Enriched	0.165	0.057	Eukaryota	Unassigned	Unassigned	Unassigned	Unassigned	Unassigned
ASV_130	Root endosphere	1.903	0.047164	Enriched	0.001	0	Eukaryota	Ascomycota	Sordariomycetes	Hypocreales	Hypocreales_fam_Incertae_sedis	Acremonium
ASV_547	Root endosphere	2.217	0.0476307	Enriched	0.005	0.001	Eukaryota	Unassigned	Unassigned	Unassigned	Unassigned	Unassigned
ASV_165	Root endosphere	-4.838	2.88e-05	Depleted	0	0.016	Eukaryota	Unassigned	Unassigned	Unassigned	Unassigned	Unassigned
ASV_263	Root endosphere	-8.433	0.000513302	Depleted	0.001	0.476	Eukaryota	Basidiomycota	Agaricomycetes	Agaricales	Psathyrellaceae	Psathyrella
ASV_118	Root endosphere	-6.48	0.000931662	Depleted	0.012	1.385	Eukaryota	Basidiomycota	Agaricomycetes	Cantharellales	Ceratobasidiaceae	Unassigned
ASV_198	Root endosphere	-4.455	0.00172849	Depleted	0.004	0.136	Eukaryota	Basidiomycota	Agaricomycetes	Cantharellales	Ceratobasidiaceae	Unassigned
ASV_105	Root endosphere	-5.499	0.00395227	Depleted	0.018	1.248	Eukaryota	Unassigned	Unassigned	Unassigned	Unassigned	Unassigned
ASV_440	Root endosphere	-2.635	0.00421001	Depleted	0.01	0.062	Eukaryota	Ascomycota	Sordariomycetes	Hypocreales	Nectriaceae	Dactylonectria
ASV_122	Root endosphere	-3.179	0.00471651	Depleted	0.001	0.025	Eukaryota	Ascomycota	Sordariomycetes	Hypocreales	Clavicipitaceae	Metacordyceps
ASV_170	Root endosphere	-4.989	0.00483214	Depleted	0.013	0.361	Eukaryota	Ascomycota	Eurotiomycetes	Eurotiomycetidae_ord_Incertae_sedis	Monascaceae	Monascus
ASV_638	Root endosphere	-4.783	0.00739318	Depleted	0.002	0.073	Eukaryota	Basidiomycota	Tremellomycetes	Tremellales	Bulleribasidiaceae	Vishniacozyma
ASV_200	Root endosphere	-5.186	0.00743837	Depleted	0	0.013	Eukaryota	Ascomycota	Unassigned	Unassigned	Unassigned	Unassigned
ASV_166	Root endosphere	-4.123	0.00762697	Depleted	0.001	0.036	Eukaryota	Basidiomycota	Agaricomycetes	Agaricales	Stephanosporaceae	Lindtneria
ASV_248	Root endosphere	-3.627	0.0090794	Depleted	0.001	0.02	Eukaryota	Ascomycota	Dothideomycetes	Capnodiales	Cladosporiaceae	Davidiella
ASV_96	Root endosphere	-2.554	0.011728	Depleted	0.005	0.057	Eukaryota	Ascomycota	Dothideomycetes	Pleosporales	Periconiaceae	Periconia
ASV_438	Root endosphere	-3.292	0.0140375	Depleted	0.002	0.028	Eukaryota	Ascomycota	Dothideomycetes	Capnodiales	Cladosporiaceae	Cladosporium
ASV_324	Root endosphere	-3.511	0.0175229	Depleted	0.001	0.01	Eukaryota	Ascomycota	Sordariomycetes	Hypocreales	Nectriaceae	Unassigned
ASV_142	Root endosphere	-1.562	0.0191875	Depleted	0.013	0.072	Eukaryota	Unassigned	Unassigned	Unassigned	Unassigned	Unassigned
ASV_1043	Root endosphere	-3.965	0.0208454	Depleted	0	0.004	Eukaryota	Basidiomycota	Malasseziomycetes	Malasseziales	Malasseziaceae	Malassezia
ASV_121	Root endosphere	-3.768	0.0215194	Depleted	0.044	0.551	Eukaryota	Basidiomycota	Agaricomycetes	Agaricales	Psathyrellaceae	Coprinopsis
ASV_83	Root endosphere	-4.418	0.0217869	Depleted	0.067	1.566	Eukaryota	Ascomycota	Sordariomycetes	Sordariales	Chaetomiaceae	Unassigned
ASV_114	Root endosphere	-2.517	0.0227415	Depleted	0.003	0.015	Eukaryota	Basidiomycota	Malasseziomycetes	Malasseziales	Malasseziaceae	Malassezia
ASV_110	Root endosphere	-4.854	0.0232946	Depleted	0.056	1.65	Eukaryota	Basidiomycota	Agaricomycetes	Agaricales	Psathyrellaceae	Coprinopsis
ASV_301	Root endosphere	-2.875	0.0241018	Depleted	0	0.002	Eukaryota	Basidiomycota	Agaricomycetes	Unassigned	Unassigned	Unassigned
ASV_695	Root endosphere	-1.843	0.0259555	Depleted	0.001	0.006	Eukaryota	Ascomycota	Dothideomycetes	Pleosporales	Phaeosphaeriaceae	Neosetophoma
ASV_353	Root endosphere	-2.838	0.0278731	Depleted	0.012	0.074	Eukaryota	Ascomycota	Sordariomycetes	Xylariales	Amphisphaeriaceae	Microdochium
ASV_179	Root endosphere	-2.326	0.0291225	Depleted	0.002	0.013	Eukaryota	Ascomycota	Sordariomycetes	Hypocreales	Nectriaceae	Thelonectria
ASV_145	Root endosphere	-1.968	0.029468	Depleted	0.008	0.046	Eukaryota	Ascomycota	Dothideomycetes	Pleosporales	Periconiaceae	Periconia
ASV_275	Root endosphere	-3.746	0.0323201	Depleted	0.001	0.015	Eukaryota	Unassigned	Unassigned	Unassigned	Unassigned	Unassigned
ASV_328	Root endosphere	-1.805	0.0376366	Depleted	0.005	0.03	Eukaryota	Ascomycota	Dothideomycetes	Pleosporales	Phaeosphaeriaceae	Phaeosphaeria
ASV_379	Root endosphere	-2.256	0.0403617	Depleted	0	0.001	Eukaryota	Ascomycota	Sordariomycetes	Sordariales	Unassigned	Unassigned
ASV_56	Root endosphere	-1.343	0.0426376	Depleted	0.039	0.126	Eukaryota	Ascomycota	Sordariomycetes	Hypocreales	Nectriaceae	Unassigned
ASV_161	Root endosphere	-2.588	0.0435818	Depleted	0	0.002	Eukaryota	Rozellomycota	Unassigned	Unassigned	Unassigned	Unassigned
ASV_107	Root endosphere	-1.915	0.0447862	Depleted	0.151	0.893	Eukaryota	Ascomycota	Sordariomycetes	Sordariales	Lasiosphaeriaceae	Unassigned
ASV_176	Root endosphere	-2.154	0.0454654	Depleted	0	0.001	Eukaryota	Basidiomycota	Agaricomycetes	Thelephorales	Thelephoraceae	Tomentella
ASV_61	Root endosphere	-2.059	0.0499919	Depleted	0.012	0.063	Eukaryota	Unassigned	Unassigned	Unassigned	Unassigned	Unassigned
ASV_197	Stem epidermis	5.114	4.22e-09	Enriched	0.119	0.005	Eukaryota	Ascomycota	Sordariomycetes	Glomerellales	Glomerellaceae	Colletotrichum
ASV_9	Stem epidermis	3.904	9.8e-08	Enriched	9.671	1.484	Eukaryota	Unassigned	Unassigned	Unassigned	Unassigned	Unassigned
ASV_14	Stem epidermis	5.895	1.58e-06	Enriched	3.636	0.142	Eukaryota	Unassigned	Unassigned	Unassigned	Unassigned	Unassigned
ASV_499	Stem epidermis	4.191	3.05e-06	Enriched	0.062	0.004	Eukaryota	Ascomycota	Sordariomycetes	Glomerellales	Glomerellaceae	Colletotrichum
ASV_27	Stem epidermis	3.601	4.36e-06	Enriched	3.104	0.458	Eukaryota	Ascomycota	Sordariomycetes	Glomerellales	Glomerellaceae	Colletotrichum
ASV_51	Stem epidermis	4.207	5.09e-06	Enriched	0.859	0.168	Eukaryota	Ascomycota	Dothideomycetes	Mycosphaerellales	Mycosphaerellaceae	Cercospora
ASV_4	Stem epidermis	4.925	1.97e-05	Enriched	6.625	0.379	Eukaryota	Unassigned	Unassigned	Unassigned	Unassigned	Unassigned
ASV_266	Stem epidermis	5.526	4.14e-05	Enriched	0.018	0.001	Eukaryota	Ascomycota	Sordariomycetes	Hypocreales	Nectriaceae	Unassigned
ASV_2147	Stem epidermis	2.517	5.57e-05	Enriched	0.372	0.077	Eukaryota	Unassigned	Unassigned	Unassigned	Unassigned	Unassigned
ASV_216	Stem epidermis	5.102	6.46e-05	Enriched	0.007	0	Eukaryota	Ascomycota	Sordariomycetes	Hypocreales	Nectriaceae	Bisifusarium
ASV_140	Stem epidermis	4.364	7.42e-05	Enriched	0.128	0.009	Eukaryota	Unassigned	Unassigned	Unassigned	Unassigned	Unassigned
ASV_25	Stem epidermis	2.92	7.45e-05	Enriched	2.945	0.477	Eukaryota	Unassigned	Unassigned	Unassigned	Unassigned	Unassigned
ASV_323	Stem epidermis	5.503	0.00016676	Enriched	0.15	0.006	Eukaryota	Ascomycota	Sordariomycetes	Hypocreales	Stachybotryaceae	Unassigned
ASV_165	Stem epidermis	6.424	0.000230991	Enriched	0.575	0.007	Eukaryota	Unassigned	Unassigned	Unassigned	Unassigned	Unassigned
ASV_2049	Stem epidermis	2.379	0.000252413	Enriched	0.413	0.092	Eukaryota	Unassigned	Unassigned	Unassigned	Unassigned	Unassigned
ASV_23	Stem epidermis	3.39	0.000258043	Enriched	1.776	0.252	Eukaryota	Unassigned	Unassigned	Unassigned	Unassigned	Unassigned
ASV_1	Stem epidermis	2.264	0.000302813	Enriched	16.992	5.896	Eukaryota	Ascomycota	Sordariomycetes	Hypocreales	Nectriaceae	Fusarium
ASV_588	Stem epidermis	6.947	0.000921255	Enriched	0.11	0.001	Eukaryota	Basidiomycota	Agaricomycetes	Unassigned	Unassigned	Unassigned
ASV_156	Stem epidermis	2.226	0.0016892	Enriched	0.279	0.059	Eukaryota	Ascomycota	Sordariomycetes	Hypocreales	Nectriaceae	Bisifusarium
ASV_233	Stem epidermis	2.337	0.00409087	Enriched	0.075	0.024	Eukaryota	Ascomycota	Dothideomycetes	Pleosporales	Acrocalymmaceae	Acrocalymma
ASV_254	Stem epidermis	3.287	0.00413215	Enriched	0.028	0.004	Eukaryota	Unassigned	Unassigned	Unassigned	Unassigned	Unassigned
ASV_357	Stem epidermis	3.314	0.00529502	Enriched	0.1	0.011	Eukaryota	Ascomycota	Unassigned	Unassigned	Unassigned	Unassigned
ASV_422	Stem epidermis	2.929	0.0175639	Enriched	0.028	0.005	Eukaryota	Ascomycota	Sordariomycetes	Hypocreales	Nectriaceae	Bisifusarium
ASV_865	Stem epidermis	2.459	0.0185368	Enriched	0.024	0.006	Eukaryota	Ascomycota	Sordariomycetes	Hypocreales	Hypocreaceae	Trichoderma
ASV_520	Stem epidermis	2.025	0.0190211	Enriched	0.078	0.021	Eukaryota	Ascomycota	Sordariomycetes	Hypocreales	Nectriaceae	Unassigned
ASV_434	Stem epidermis	2.385	0.021627	Enriched	0.001	0	Eukaryota	Unassigned	Unassigned	Unassigned	Unassigned	Unassigned
ASV_661	Stem epidermis	2.311	0.0230701	Enriched	0.002	0	Eukaryota	Ascomycota	Sordariomycetes	Glomerellales	Glomerellaceae	Colletotrichum
ASV_491	Stem epidermis	2.115	0.0242057	Enriched	0.001	0	Eukaryota	Rozellomycota	Unassigned	Unassigned	Unassigned	Unassigned
ASV_16	Stem epidermis	1.565	0.0242396	Enriched	1.997	0.842	Eukaryota	Unassigned	Unassigned	Unassigned	Unassigned	Unassigned
ASV_109	Stem epidermis	1.665	0.0251919	Enriched	0.201	0.098	Eukaryota	Unassigned	Unassigned	Unassigned	Unassigned	Unassigned
ASV_133	Stem epidermis	2.14	0.0301957	Enriched	0.018	0.004	Eukaryota	Unassigned	Unassigned	Unassigned	Unassigned	Unassigned
ASV_271	Stem epidermis	2.318	0.0309528	Enriched	0.012	0.003	Eukaryota	Unassigned	Unassigned	Unassigned	Unassigned	Unassigned
ASV_244	Stem epidermis	1.845	0.0354621	Enriched	0.006	0.002	Eukaryota	Unassigned	Unassigned	Unassigned	Unassigned	Unassigned
ASV_302	Stem epidermis	1.959	0.0362804	Enriched	0.041	0.022	Eukaryota	Ascomycota	Unassigned	Unassigned	Unassigned	Unassigned
ASV_339	Stem epidermis	2.763	0.0404875	Enriched	0.016	0.008	Eukaryota	Ascomycota	Sordariomycetes	Unassigned	Unassigned	Unassigned
ASV_925	Stem epidermis	2.419	0.0419165	Enriched	0.001	0	Eukaryota	Ascomycota	Eurotiomycetes	Eurotiales	Aspergillaceae	Aspergillus
ASV_347	Stem epidermis	1.812	0.0422932	Enriched	0.001	0	Eukaryota	Unassigned	Unassigned	Unassigned	Unassigned	Unassigned
ASV_387	Stem epidermis	2.776	0.046895	Enriched	0.018	0.005	Eukaryota	Unassigned	Unassigned	Unassigned	Unassigned	Unassigned
ASV_175	Stem epidermis	2.933	0.0492348	Enriched	0.041	0.006	Eukaryota	Ascomycota	Dothideomycetes	Botryosphaeriales	Botryosphaeriaceae	Macrophomina
ASV_510	Stem epidermis	-8	3.98e-05	Depleted	0	0.152	Eukaryota	Ascomycota	Sordariomycetes	Diaporthales	Diaporthaceae	Diaporthe
ASV_96	Stem epidermis	-3.545	0.000217054	Depleted	0.048	0.948	Eukaryota	Ascomycota	Dothideomycetes	Pleosporales	Periconiaceae	Periconia
ASV_155	Stem epidermis	-6.519	0.000420002	Depleted	0	0.054	Eukaryota	Ascomycota	Sordariomycetes	Sordariales	Podosporaceae	Podospora
ASV_671	Stem epidermis	-3.963	0.00289163	Depleted	0.001	0.036	Eukaryota	Ascomycota	Dothideomycetes	Pleosporales	Pleosporaceae	Curvularia
ASV_1185	Stem epidermis	-1.794	0.00398667	Depleted	0.026	0.165	Eukaryota	Ascomycota	Eurotiomycetes	Chaetothyriales	Cyphellophoraceae	Cyphellophora
ASV_142	Stem epidermis	-1.849	0.0066787	Depleted	0.032	0.142	Eukaryota	Unassigned	Unassigned	Unassigned	Unassigned	Unassigned
ASV_90	Stem epidermis	-1.696	0.00923223	Depleted	0.034	0.201	Eukaryota	Ascomycota	Eurotiomycetes	Eurotiales	Aspergillaceae	Aspergillus
ASV_738	Stem epidermis	-2.391	0.00951731	Depleted	0.003	0.024	Eukaryota	Ascomycota	Unassigned	Unassigned	Unassigned	Unassigned
ASV_26	Stem epidermis	-2.809	0.0100832	Depleted	0.14	1.576	Eukaryota	Ascomycota	Sordariomycetes	Hypocreales	Cordycipitaceae	Beauveria
ASV_756	Stem epidermis	-2.032	0.0107538	Depleted	0.002	0.011	Eukaryota	Unassigned	Unassigned	Unassigned	Unassigned	Unassigned
ASV_287	Stem epidermis	-3.832	0.0118251	Depleted	0	0.005	Eukaryota	Ascomycota	Sordariomycetes	Glomerellales	Plectosphaerellaceae	Furcasterigmium
ASV_438	Stem epidermis	-2.305	0.0122932	Depleted	0.001	0.008	Eukaryota	Ascomycota	Dothideomycetes	Capnodiales	Cladosporiaceae	Cladosporium
ASV_198	Stem epidermis	-5.06	0.0124377	Depleted	0.001	0.06	Eukaryota	Basidiomycota	Agaricomycetes	Cantharellales	Ceratobasidiaceae	Unassigned
ASV_325	Stem epidermis	-2.756	0.0147089	Depleted	0	0.007	Eukaryota	Unassigned	Unassigned	Unassigned	Unassigned	Unassigned
ASV_251	Stem epidermis	-2.444	0.0168002	Depleted	0	0.002	Eukaryota	Ascomycota	Sordariomycetes	Sordariales	Chaetomiaceae	Remersonia
ASV_405	Stem epidermis	-1.956	0.0246645	Depleted	0.009	0.07	Eukaryota	Ascomycota	Eurotiomycetes	Eurotiales	Aspergillaceae	Aspergillus
ASV_1701	Stem epidermis	-2.9	0.0299572	Depleted	0.001	0.014	Eukaryota	Ascomycota	Eurotiomycetes	Eurotiales	Aspergillaceae	Aspergillus
ASV_350	Stem epidermis	-2.202	0.0341049	Depleted	0	0.002	Eukaryota	Unassigned	Unassigned	Unassigned	Unassigned	Unassigned
ASV_586	Stem epidermis	-2.147	0.0381749	Depleted	0.002	0.013	Eukaryota	Basidiomycota	Agaricomycetes	Agaricales	Unassigned	Unassigned
ASV_74	Stem epidermis	-1.996	0.0388598	Depleted	0.049	0.408	Eukaryota	Ascomycota	Eurotiomycetes	Eurotiales	Aspergillaceae	Penicillium
ASV_334	Stem epidermis	-3.116	0.0422437	Depleted	0.004	0.047	Eukaryota	Basidiomycota	Agaricostilbomycetes	Agaricostilbales	Kondoaceae	Kondoa
ASV_31	Stem epidermis	-1.471	0.044946	Depleted	0.288	1.447	Eukaryota	Unassigned	Unassigned	Unassigned	Unassigned	Unassigned
ASV_34	Stem xylem	7.217	6.46e-10	Enriched	5.22	0.106	Eukaryota	Ascomycota	Sordariomycetes	Glomerellales	Glomerellaceae	Colletotrichum
ASV_23	Stem xylem	4.409	2.28e-06	Enriched	2.181	0.288	Eukaryota	Unassigned	Unassigned	Unassigned	Unassigned	Unassigned
ASV_197	Stem xylem	7.108	3.37e-06	Enriched	0.522	0.011	Eukaryota	Ascomycota	Sordariomycetes	Glomerellales	Glomerellaceae	Colletotrichum
ASV_14	Stem xylem	5.266	3.7e-06	Enriched	5.103	0.419	Eukaryota	Unassigned	Unassigned	Unassigned	Unassigned	Unassigned
ASV_387	Stem xylem	8.358	6.11e-06	Enriched	0.216	0.002	Eukaryota	Unassigned	Unassigned	Unassigned	Unassigned	Unassigned
ASV_176	Stem xylem	10.698	1.32e-05	Enriched	0.835	0	Eukaryota	Basidiomycota	Agaricomycetes	Thelephorales	Thelephoraceae	Tomentella
ASV_339	Stem xylem	7.255	1.44e-05	Enriched	0.259	0.004	Eukaryota	Ascomycota	Sordariomycetes	Unassigned	Unassigned	Unassigned
ASV_499	Stem xylem	5.578	1.64e-05	Enriched	0.111	0.007	Eukaryota	Ascomycota	Sordariomycetes	Glomerellales	Glomerellaceae	Colletotrichum
ASV_18	Stem xylem	6.53	3.98e-05	Enriched	6.539	0.262	Eukaryota	Unassigned	Unassigned	Unassigned	Unassigned	Unassigned
ASV_430	Stem xylem	8.547	9.19e-05	Enriched	0.187	0	Eukaryota	Basidiomycota	Agaricomycetes	Russulales	Russulaceae	Russula
ASV_688	Stem xylem	7.597	0.000128744	Enriched	0.128	0	Eukaryota	Basidiomycota	Agaricomycetes	Agaricales	Pterulaceae	Pterula
ASV_2049	Stem xylem	3.546	0.000129571	Enriched	0.189	0.039	Eukaryota	Unassigned	Unassigned	Unassigned	Unassigned	Unassigned
ASV_1	Stem xylem	2.749	0.000172876	Enriched	12.485	4.369	Eukaryota	Ascomycota	Sordariomycetes	Hypocreales	Nectriaceae	Fusarium
ASV_88	Stem xylem	7.057	0.000230785	Enriched	0.052	0	Eukaryota	Basidiomycota	Agaricomycetes	Trechisporales	Hydnodontaceae	Unassigned
ASV_170	Stem xylem	5.456	0.000454258	Enriched	0.209	0.004	Eukaryota	Ascomycota	Eurotiomycetes	Eurotiomycetidae_ord_Incertae_sedis	Monascaceae	Monascus
ASV_99	Stem xylem	5.979	0.000696676	Enriched	0.026	0	Eukaryota	Ascomycota	Sordariomycetes	Branch06	Unassigned	Unassigned
ASV_394	Stem xylem	6.479	0.000759983	Enriched	0.076	0.002	Eukaryota	Basidiomycota	Agaricomycetes	Agaricales	Marasmiaceae	Marasmius
ASV_186	Stem xylem	3.678	0.00087825	Enriched	0.108	0.018	Eukaryota	Ascomycota	Sordariomycetes	Glomerellales	Glomerellaceae	Colletotrichum
ASV_423	Stem xylem	5.117	0.000962398	Enriched	0.02	0	Eukaryota	Unassigned	Unassigned	Unassigned	Unassigned	Unassigned
ASV_16	Stem xylem	2.914	0.000984609	Enriched	2.709	0.832	Eukaryota	Unassigned	Unassigned	Unassigned	Unassigned	Unassigned
ASV_227	Stem xylem	8.1	0.00122945	Enriched	0.538	0.001	Eukaryota	Ascomycota	Pezizomycetes	Pezizales	Pyronemataceae	Geopora
ASV_27	Stem xylem	2.392	0.00127302	Enriched	1.881	0.569	Eukaryota	Ascomycota	Sordariomycetes	Glomerellales	Glomerellaceae	Colletotrichum
ASV_520	Stem xylem	2.838	0.00152273	Enriched	0.109	0.019	Eukaryota	Ascomycota	Sordariomycetes	Hypocreales	Nectriaceae	Unassigned
ASV_218	Stem xylem	4.598	0.00157265	Enriched	0.012	0	Eukaryota	Ascomycota	Sordariomycetes	Branch06	Unassigned	Unassigned
ASV_2147	Stem xylem	2.863	0.00160914	Enriched	0.174	0.058	Eukaryota	Unassigned	Unassigned	Unassigned	Unassigned	Unassigned
ASV_4	Stem xylem	3.069	0.00174839	Enriched	4.664	1.531	Eukaryota	Unassigned	Unassigned	Unassigned	Unassigned	Unassigned
ASV_226	Stem xylem	5.265	0.00224212	Enriched	0.016	0	Eukaryota	Glomeromycota	Glomeromycetes	Glomerales	Glomeraceae	Rhizophagus
ASV_638	Stem xylem	4.459	0.0029356	Enriched	0.058	0.002	Eukaryota	Basidiomycota	Tremellomycetes	Tremellales	Bulleribasidiaceae	Vishniacozyma
ASV_349	Stem xylem	4.873	0.00295975	Enriched	0.015	0	Eukaryota	Basidiomycota	Tremellomycetes	Tremellales	Bulleribasidiaceae	Vishniacozyma
ASV_525	Stem xylem	5.013	0.00330163	Enriched	0.015	0	Eukaryota	Ascomycota	Sordariomycetes	Sordariales	Unassigned	Unassigned
ASV_216	Stem xylem	4.488	0.00333096	Enriched	0.036	0.006	Eukaryota	Ascomycota	Sordariomycetes	Hypocreales	Nectriaceae	Bisifusarium
ASV_360	Stem xylem	4.748	0.00394268	Enriched	0.011	0	Eukaryota	Glomeromycota	Glomeromycetes	Glomerales	Glomeraceae	Unassigned
ASV_357	Stem xylem	4.264	0.00406181	Enriched	0.063	0.008	Eukaryota	Ascomycota	Unassigned	Unassigned	Unassigned	Unassigned
ASV_465	Stem xylem	3.21	0.0049194	Enriched	0.017	0.002	Eukaryota	Ascomycota	Sordariomycetes	Sordariales	Chaetomiaceae	Trichocladium
ASV_306	Stem xylem	4.669	0.00526617	Enriched	0.01	0	Eukaryota	Glomeromycota	Glomeromycetes	Glomerales	Glomeraceae	Unassigned
ASV_495	Stem xylem	3.032	0.00600875	Enriched	0.136	0.012	Eukaryota	Ascomycota	Saccharomycetes	Saccharomycetales	Saccharomycetaceae	Issatchenkia
ASV_463	Stem xylem	3.841	0.00747059	Enriched	0.008	0	Eukaryota	Ascomycota	Orbiliomycetes	Orbiliales	Orbiliaceae	Arthrobotrys
ASV_326	Stem xylem	2.462	0.00828915	Enriched	0.047	0.008	Eukaryota	Ascomycota	Sordariomycetes	Diaporthales	Diaporthaceae	Diaporthe
ASV_92	Stem xylem	3.886	0.00969168	Enriched	0.082	0.005	Eukaryota	Ascomycota	Sordariomycetes	Xylariales	Xylariaceae	Zygosporium
ASV_272	Stem xylem	3.882	0.00980597	Enriched	0.002	0	Eukaryota	Ascomycota	Sordariomycetes	Sordariales	Podosporaceae	Unassigned
ASV_95	Stem xylem	4.387	0.0101168	Enriched	0.026	0.001	Eukaryota	Ascomycota	Sordariomycetes	Hypocreales	Nectriaceae	Campylospora
ASV_210	Stem xylem	3.799	0.0113445	Enriched	0.472	0.022	Eukaryota	Ascomycota	Leotiomycetes	Erysiphales	Erysiphaceae	Golovinomyces
ASV_113	Stem xylem	2.843	0.0116023	Enriched	0.006	0.001	Eukaryota	Ascomycota	Sordariomycetes	Hypocreales	Nectriaceae	Unassigned
ASV_240	Stem xylem	3.004	0.0125644	Enriched	0.05	0.013	Eukaryota	Ascomycota	Sordariomycetes	Xylariales	Amphisphaeriaceae	Microdochium
ASV_538	Stem xylem	2.809	0.0129636	Enriched	0.06	0.01	Eukaryota	Ascomycota	Sordariomycetes	Glomerellales	Glomerellaceae	Colletotrichum
ASV_86	Stem xylem	3.015	0.0133391	Enriched	0.054	0.006	Eukaryota	Unassigned	Unassigned	Unassigned	Unassigned	Unassigned
ASV_317	Stem xylem	3.108	0.0140411	Enriched	0.003	0	Eukaryota	Unassigned	Unassigned	Unassigned	Unassigned	Unassigned
ASV_73	Stem xylem	2.895	0.0147232	Enriched	0.239	0.034	Eukaryota	Ascomycota	Sordariomycetes	Glomerellales	Plectosphaerellaceae	Plectosphaerella
ASV_564	Stem xylem	4.892	0.0147946	Enriched	0.135	0.002	Eukaryota	Ascomycota	Eurotiomycetes	Eurotiales	Aspergillaceae	Penicillium
ASV_526	Stem xylem	3.865	0.0156417	Enriched	0.005	0	Eukaryota	Glomeromycota	Glomeromycetes	Glomerales	Glomeraceae	Unassigned
ASV_67	Stem xylem	3.642	0.015793	Enriched	0.064	0.004	Eukaryota	Ascomycota	Sordariomycetes	Branch06	Unassigned	Unassigned
ASV_189	Stem xylem	3.02	0.0170016	Enriched	0.014	0.001	Eukaryota	Ascomycota	Sordariomycetes	Hypocreales	Nectriaceae	Volutella
ASV_444	Stem xylem	3.074	0.0177215	Enriched	0.03	0.002	Eukaryota	Unassigned	Unassigned	Unassigned	Unassigned	Unassigned
ASV_163	Stem xylem	3.55	0.0181811	Enriched	0.004	0	Eukaryota	Unassigned	Unassigned	Unassigned	Unassigned	Unassigned
ASV_715	Stem xylem	3.559	0.0190193	Enriched	0.008	0	Eukaryota	Mortierellomycota	Mortierellomycetes	Mortierellales	Mortierellaceae	Mortierella
ASV_330	Stem xylem	2.425	0.0235721	Enriched	0.041	0.007	Eukaryota	Unassigned	Unassigned	Unassigned	Unassigned	Unassigned
ASV_294	Stem xylem	4.158	0.023734	Enriched	0.019	0.001	Eukaryota	Ascomycota	Sordariomycetes	Sordariales	Unassigned	Unassigned
ASV_93	Stem xylem	2.453	0.0247454	Enriched	0.035	0.014	Eukaryota	Ascomycota	Sordariomycetes	Glomerellales	Glomerellaceae	Colletotrichum
ASV_527	Stem xylem	2.858	0.0279112	Enriched	0.002	0	Eukaryota	Ascomycota	Leotiomycetes	Helotiales	Helotiales_fam_Incertae_sedis	Amylocarpus
ASV_886	Stem xylem	2.112	0.0288319	Enriched	0.507	0.121	Eukaryota	Ascomycota	Sordariomycetes	Hypocreales	Nectriaceae	Fusarium
ASV_537	Stem xylem	2.795	0.0294618	Enriched	0.002	0	Eukaryota	Glomeromycota	Glomeromycetes	Glomerales	Glomeraceae	Unassigned
ASV_865	Stem xylem	2.768	0.0316904	Enriched	0.043	0.005	Eukaryota	Ascomycota	Sordariomycetes	Hypocreales	Hypocreaceae	Trichoderma
ASV_229	Stem xylem	3.4	0.0335999	Enriched	0.017	0.001	Eukaryota	Ascomycota	Saccharomycetes	Saccharomycetales	Saccharomycetales_fam_Incertae_sedis	Diutina
ASV_314	Stem xylem	3.9	0.0348991	Enriched	0.017	0.001	Eukaryota	Unassigned	Unassigned	Unassigned	Unassigned	Unassigned
ASV_63	Stem xylem	2.775	0.0401679	Enriched	0.077	0.009	Eukaryota	Unassigned	Unassigned	Unassigned	Unassigned	Unassigned
ASV_25	Stem xylem	1.467	0.0415891	Enriched	1.975	0.697	Eukaryota	Unassigned	Unassigned	Unassigned	Unassigned	Unassigned
ASV_2	Stem xylem	1.381	0.0464237	Enriched	11.386	8.213	Eukaryota	Unassigned	Unassigned	Unassigned	Unassigned	Unassigned
ASV_308	Stem xylem	2.226	0.0472095	Enriched	0.001	0	Eukaryota	Ascomycota	Lecanoromycetes	Lecanorales	Psoraceae	Protoblastenia
ASV_191	Stem xylem	2.875	0.0494389	Enriched	0.003	0	Eukaryota	Unassigned	Unassigned	Unassigned	Unassigned	Unassigned
ASV_55	Stem xylem	-4.395	4.35e-06	Depleted	0.094	3.923	Eukaryota	Unassigned	Unassigned	Unassigned	Unassigned	Unassigned
ASV_102	Stem xylem	-7.599	1.57e-05	Depleted	0	0.072	Eukaryota	Basidiomycota	Agaricomycetes	Agaricales	Psathyrellaceae	Coprinopsis
ASV_74	Stem xylem	-4.093	2.51e-05	Depleted	0.068	2.4	Eukaryota	Ascomycota	Eurotiomycetes	Eurotiales	Aspergillaceae	Penicillium
ASV_1449	Stem xylem	-8.673	3.72e-05	Depleted	0	0.147	Eukaryota	Ascomycota	Saccharomycetes	Saccharomycetales	Saccharomycetales_fam_Incertae_sedis	Candida
ASV_105	Stem xylem	-7.179	5.92e-05	Depleted	0	0.056	Eukaryota	Unassigned	Unassigned	Unassigned	Unassigned	Unassigned
ASV_756	Stem xylem	-3.846	6.42e-05	Depleted	0.005	0.097	Eukaryota	Unassigned	Unassigned	Unassigned	Unassigned	Unassigned
ASV_138	Stem xylem	-4.261	8.58e-05	Depleted	0.033	0.994	Eukaryota	Unassigned	Unassigned	Unassigned	Unassigned	Unassigned
ASV_121	Stem xylem	-6.726	0.000132269	Depleted	0	0.04	Eukaryota	Basidiomycota	Agaricomycetes	Agaricales	Psathyrellaceae	Coprinopsis
ASV_45	Stem xylem	-5.951	0.000170923	Depleted	0.003	0.157	Eukaryota	Basidiomycota	Agaricomycetes	Cantharellales	Ceratobasidiaceae	Unassigned
ASV_642	Stem xylem	-3.564	0.000176603	Depleted	0.033	0.568	Eukaryota	Unassigned	Unassigned	Unassigned	Unassigned	Unassigned
ASV_517	Stem xylem	-5.776	0.000233097	Depleted	0.001	0.097	Eukaryota	Basidiomycota	Tremellomycetes	Trichosporonales	Trichosporonaceae	Trichosporon
ASV_114	Stem xylem	-5.245	0.000455845	Depleted	0.067	1.798	Eukaryota	Basidiomycota	Malasseziomycetes	Malasseziales	Malasseziaceae	Malassezia
ASV_83	Stem xylem	-6.079	0.000742062	Depleted	0	0.028	Eukaryota	Ascomycota	Sordariomycetes	Sordariales	Chaetomiaceae	Unassigned
ASV_263	Stem xylem	-4.893	0.00115812	Depleted	0	0.014	Eukaryota	Basidiomycota	Agaricomycetes	Agaricales	Psathyrellaceae	Psathyrella
ASV_350	Stem xylem	-4.838	0.00123016	Depleted	0.014	0.34	Eukaryota	Unassigned	Unassigned	Unassigned	Unassigned	Unassigned
ASV_110	Stem xylem	-5.328	0.00132001	Depleted	0	0.017	Eukaryota	Basidiomycota	Agaricomycetes	Agaricales	Psathyrellaceae	Coprinopsis
ASV_529	Stem xylem	-5.804	0.00173704	Depleted	0.01	0.413	Eukaryota	Ascomycota	Saccharomycetes	Saccharomycetales	Dipodascaceae	Geotrichum
ASV_90	Stem xylem	-2.357	0.00191324	Depleted	0.238	1.257	Eukaryota	Ascomycota	Eurotiomycetes	Eurotiales	Aspergillaceae	Aspergillus
ASV_31	Stem xylem	-2.565	0.00206712	Depleted	0.292	2.21	Eukaryota	Unassigned	Unassigned	Unassigned	Unassigned	Unassigned
ASV_33	Stem xylem	-4.98	0.00277936	Depleted	0.003	0.13	Eukaryota	Basidiomycota	Agaricomycetes	Agaricales	Psathyrellaceae	Coprinopsis
ASV_574	Stem xylem	-2.735	0.00330177	Depleted	0.011	0.114	Eukaryota	Unassigned	Unassigned	Unassigned	Unassigned	Unassigned
ASV_237	Stem xylem	-4.943	0.00331314	Depleted	0	0.022	Eukaryota	Ascomycota	Dothideomycetes	Botryosphaeriales	Botryosphaeriaceae	Macrophomina
ASV_370	Stem xylem	-4.675	0.00356382	Depleted	0	0.01	Eukaryota	Ascomycota	Unassigned	Unassigned	Unassigned	Unassigned
ASV_493	Stem xylem	-4.561	0.00356928	Depleted	0.005	0.206	Eukaryota	Ascomycota	Eurotiomycetes	Eurotiales	Aspergillaceae	Aspergillus
ASV_300	Stem xylem	-4.382	0.0036138	Depleted	0	0.008	Eukaryota	Ascomycota	Sordariomycetes	Branch06	Unassigned	Unassigned
ASV_427	Stem xylem	-4.08	0.00508957	Depleted	0	0.007	Eukaryota	Ascomycota	Eurotiomycetes	Eurotiales	Aspergillaceae	Penicillium
ASV_382	Stem xylem	-3.552	0.00509802	Depleted	0.003	0.054	Eukaryota	Basidiomycota	Agaricostilbomycetes	Agaricostilbales	Kondoaceae	Kondoa
ASV_273	Stem xylem	-4.161	0.00512656	Depleted	0	0.007	Eukaryota	Ascomycota	Sordariomycetes	Sordariales	Lasiosphaeriaceae	Unassigned
ASV_289	Stem xylem	-3.145	0.00562139	Depleted	0.017	0.121	Eukaryota	Unassigned	Unassigned	Unassigned	Unassigned	Unassigned
ASV_159	Stem xylem	-4.941	0.00599931	Depleted	0	0.015	Eukaryota	Ascomycota	Sordariomycetes	Sordariales	Podosporaceae	Podospora
ASV_359	Stem xylem	-4.206	0.00639899	Depleted	0	0.007	Eukaryota	Unassigned	Unassigned	Unassigned	Unassigned	Unassigned
ASV_26	Stem xylem	-3.462	0.00711574	Depleted	0.123	2.052	Eukaryota	Ascomycota	Sordariomycetes	Hypocreales	Cordycipitaceae	Beauveria
ASV_60	Stem xylem	-4.736	0.00752271	Depleted	0.007	0.14	Eukaryota	Unassigned	Unassigned	Unassigned	Unassigned	Unassigned
ASV_598	Stem xylem	-3.51	0.00758769	Depleted	0.002	0.042	Eukaryota	Ascomycota	Sordariomycetes	Trichosphaeriales	Trichosphaeriaceae	Nigrospora
ASV_438	Stem xylem	-2.645	0.00841852	Depleted	0.012	0.067	Eukaryota	Ascomycota	Dothideomycetes	Capnodiales	Cladosporiaceae	Cladosporium
ASV_1319	Stem xylem	-4.922	0.00947819	Depleted	0	0.015	Eukaryota	Ascomycota	Sordariomycetes	Hypocreales	Hypocreales_fam_Incertae_sedis	Acremonium
ASV_371	Stem xylem	-3.922	0.0108904	Depleted	0	0.005	Eukaryota	Ascomycota	Sordariomycetes	Sordariales	Podosporaceae	Podospora
ASV_325	Stem xylem	-2.679	0.0110139	Depleted	0.003	0.03	Eukaryota	Unassigned	Unassigned	Unassigned	Unassigned	Unassigned
ASV_185	Stem xylem	-2.812	0.0111248	Depleted	0.026	0.194	Eukaryota	Ascomycota	Dothideomycetes	Pleosporales	Periconiaceae	Periconia
ASV_1043	Stem xylem	-4.013	0.0127853	Depleted	0.01	0.122	Eukaryota	Basidiomycota	Malasseziomycetes	Malasseziales	Malasseziaceae	Malassezia
ASV_547	Stem xylem	-5.243	0.013118	Depleted	0.004	0.13	Eukaryota	Unassigned	Unassigned	Unassigned	Unassigned	Unassigned
ASV_1434	Stem xylem	-4.764	0.0139964	Depleted	0.001	0.042	Eukaryota	Basidiomycota	Agaricomycetes	Cantharellales	Ceratobasidiaceae	Thanatephorus
ASV_418	Stem xylem	-2.811	0.0141766	Depleted	0.009	0.08	Eukaryota	Ascomycota	Dothideomycetes	Pleosporales	Phaeosphaeriaceae	Leptospora
ASV_87	Stem xylem	-3.217	0.0164563	Depleted	0.034	0.312	Eukaryota	Basidiomycota	Agaricomycetes	Cantharellales	Ceratobasidiaceae	Unassigned
ASV_208	Stem xylem	-3.137	0.0197542	Depleted	0	0.004	Eukaryota	Unassigned	Unassigned	Unassigned	Unassigned	Unassigned
ASV_204	Stem xylem	-3.268	0.020194	Depleted	0	0.007	Eukaryota	Ascomycota	Unassigned	Unassigned	Unassigned	Unassigned
ASV_277	Stem xylem	-3.607	0.0223263	Depleted	0.001	0.022	Eukaryota	Unassigned	Unassigned	Unassigned	Unassigned	Unassigned
ASV_480	Stem xylem	-3.051	0.02276	Depleted	0	0.003	Eukaryota	Basidiomycota	Agaricomycetes	Agaricales	Unassigned	Unassigned
ASV_184	Stem xylem	-2.478	0.0236422	Depleted	0.02	0.119	Eukaryota	Ascomycota	Eurotiomycetes	Eurotiales	Aspergillaceae	Aspergillus
ASV_47	Stem xylem	-3.043	0.0255297	Depleted	0.002	0.026	Eukaryota	Ascomycota	Sordariomycetes	Sordariales	Lasiosphaeriaceae	Cercophora
ASV_319	Stem xylem	-3.124	0.0257386	Depleted	0.005	0.049	Eukaryota	Basidiomycota	Agaricomycetes	Cantharellales	Ceratobasidiaceae	Unassigned
ASV_491	Stem xylem	-3.223	0.0293623	Depleted	0	0.004	Eukaryota	Rozellomycota	Unassigned	Unassigned	Unassigned	Unassigned
ASV_334	Stem xylem	-3.28	0.0322254	Depleted	0.017	0.191	Eukaryota	Basidiomycota	Agaricostilbomycetes	Agaricostilbales	Kondoaceae	Kondoa
ASV_1701	Stem xylem	-3.093	0.032589	Depleted	0.025	0.137	Eukaryota	Ascomycota	Eurotiomycetes	Eurotiales	Aspergillaceae	Aspergillus
ASV_283	Stem xylem	-3.271	0.0351355	Depleted	0	0.007	Eukaryota	Ascomycota	Sordariomycetes	Sordariales	Unassigned	Unassigned
ASV_169	Stem xylem	-2.156	0.035144	Depleted	0.056	0.297	Eukaryota	Ascomycota	Dothideomycetes	Pleosporales	Periconiaceae	Periconia
ASV_442	Stem xylem	-2.994	0.0356064	Depleted	0	0.003	Eukaryota	Ascomycota	Sordariomycetes	Sordariales	Unassigned	Unassigned
ASV_557	Stem xylem	-2.29	0.035978	Depleted	0.006	0.035	Eukaryota	Unassigned	Unassigned	Unassigned	Unassigned	Unassigned
ASV_282	Stem xylem	-1.988	0.0370759	Depleted	0.01	0.099	Eukaryota	Ascomycota	Dothideomycetes	Pleosporales	Phaeosphaeriaceae	Unassigned
ASV_541	Stem xylem	-3.616	0.0394358	Depleted	0	0.005	Eukaryota	Ascomycota	Eurotiomycetes	Eurotiales	Aspergillaceae	Aspergillus
ASV_30	Stem xylem	-2.493	0.0422816	Depleted	0.043	0.211	Eukaryota	Basidiomycota	Agaricomycetes	Cantharellales	Ceratobasidiaceae	Unassigned
ASV_96	Stem xylem	-2	0.0449581	Depleted	0.036	0.283	Eukaryota	Ascomycota	Dothideomycetes	Pleosporales	Periconiaceae	Periconia
ASV_144	Stem xylem	-2.878	0.0466227	Depleted	0.002	0.018	Eukaryota	Unassigned	Unassigned	Unassigned	Unassigned	Unassigned

## Sheet: Table S7
Table S7 The predicted biosynthetic gene clusters in Chryseobacterium sp. ASV172.
Clusters	Type	Position	Most similar known cluster	Similarity
Cluster 1	indole	281,593-302,738	methylpendolmycin/pendolmycin	0.28
Cluster 2	terpene	329,656-350,492	carotenoid	0.28
Cluster 3	terpene	371,861-392,874	-	-
Cluster 4	hgIE-KS, T1PKS	1,061,436-1,112,738	-	-
Cluster 5	terpene	1,116,855-1,137,853	-	-
Cluster 6	microviridin	1,578,585-1,599,374	-	-
Cluster 7	resorcinol, arylpolyene	2,513,733-2,578,647	flexirubin	0.8
Cluster 8	terpene	2,753,331-2,773,852	-	-
Cluster 9	betalactone, NRPS-like, terpene	2,974,287-3,021,733	-	-
Cluster 10	lanthipeptide-class-i	3,203,751-3,228,092	-	-
Cluster 11	terpene	3,763,978-3,784,985	-	-
Cluster 12	terpene	4,205,870-4,226,868	-	-

## Sheet: Table S8
Table S8 GO enrichment analysis (Biological Process) of significantly up-regulated DEGs in different tratments compared to the control group.
Class	GO	Treatments	RichFactor	FoldEnrichment	ProteinNumber	pvalue
Hormonal response	Cellular response to jasmonic acid stimulus	ASV61	0.0825688	2.53596	18	0.0002975
Hormonal response	Jasmonic acid mediated signaling pathway	ASV61	0.0849057	2.60773	18	0.00021116
Hormonal response	jasmonic acid mediated signaling pathway Regulation of	ASV61	0.176471	5.41999	12	1.77e-06
Hormonal response	Response to jasmonic acid	ASV61	0.0731707	2.24731	36	5.92e-06
Hormonal response	Response to salicylic acid	ASV61	0.0568475	1.74598	22	0.00852342
Metabolism	Carbohydrate transport	ASV61	0.0675676	2.07522	10	0.0231879
Metabolism	Inorganic anion transmembrane transport	ASV61	0.0851064	2.6139	12	0.00224978
Metabolism	Inorganic anion transport	ASV61	0.0679612	2.08731	14	0.00776714
Metabolism	Monoacylglycerol catabolic process	ASV61	0.214286	6.58142	3	0.00956609
Metabolism	Monoacylglycerol metabolic process	ASV61	0.214286	6.58142	3	0.00956609
Metabolism	MonoacylglycerolPhosphate ion transmembrane transport	ASV61	0.235294	7.22666	4	0.00189043
Metabolism	MonoacylglycerolPhosphate ion transport	ASV61	0.142857	4.38761	5	0.00521359
Stress respsonse	Cellular response to external stimulus	ASV61	0.0564854	1.73485	27	0.00417949
Stress respsonse	Cellular response to phosphate starvation	ASV61	0.114286	3.51009	16	1.35e-05
Stress respsonse	Cellular response to starvation	ASV61	0.0605096	1.85845	19	0.00745428
Stress respsonse	Defense response to insect	ASV61	0.122449	3.76081	6	0.00495846
Metabolism	Inorganic anion transmembrane transport	ASV172	0.0921986	3.17469	13	0.000244199
Metabolism	Inorganic anion transport	ASV172	0.0825243	2.84158	17	0.000115019
Metabolism	MonoacylglycerolPhosphate ion transmembrane transport	ASV172	0.235294	8.10194	4	0.00124049
Metabolism	MonoacylglycerolPhosphate ion transport	ASV172	0.171429	5.90284	6	0.000463821
Stress respsonse	Cellular response to phosphate starvation	ASV172	0.0857143	2.95142	12	0.000806319
Hormonal response	Cellular response to jasmonic acid stimulus	Rs	0.174312	1.65469	38	0.00129614
Hormonal response	Positive regulation of abscisic acid-activated signaling pathway	Rs	0.207547	1.97019	22	0.00139897
Hormonal response	Regulation of abscisic acid-activated signaling pathway	Rs	0.205882	1.95438	49	3.31e-06
Hormonal response	Response to ethylene	Rs	0.179012	1.69931	87	5.21e-07
Hormonal response	Response to jasmonic acid	Rs	0.164634	1.56283	81	3.18e-05
Hormonal response	Response to salicylic acid	Rs	0.165375	1.56986	64	0.000179953
Hormonal response	Salicylic acid biosynthetic process	Rs	0.4375	4.15307	7	0.000690015
Hormonal response	Salicylic acid metabolic process	Rs	0.295455	2.80467	13	0.000426922
Metabolism	Amino acid catabolic process	Rs	0.354545	3.3656	39	2.72e-12
Metabolism	Carboxylic acid catabolic process	Rs	0.301653	2.86351	73	2.98e-17
Metabolism	Glutamine family amino acid catabolic process	Rs	0.47619	4.52034	10	1.95e-05
Metabolism	Glutathione metabolic process	Rs	0.28169	2.67401	20	2.92e-05
Metabolism	Monocarboxylic acid catabolic process	Rs	0.278689	2.64551	34	7.49e-08
Metabolism	Organic acid catabolic process	Rs	0.301653	2.86351	73	2.98e-17
Metabolism	Small molecule catabolic process	Rs	0.258258	2.45157	86	1.64e-15
Metabolism	Toxin catabolic process	Rs	0.357143	3.39026	15	1.29e-05
Metabolism	Toxin metabolic process	Rs	0.235294	2.23358	20	0.000430823
Stress respsonse	Cellular response to environmental stimulus	Rs	0.158974	1.5091	62	0.000653095
Stress respsonse	Cellular response to external stimulus	Rs	0.177824	1.68804	85	9.33e-07
Stress respsonse	Cellular response to water deprivation	Rs	0.22973	2.18076	17	0.00149505
Stress respsonse	Regulation of defense response to bacterium	Rs	0.255102	2.42161	25	2.08e-05
Stress respsonse	Response to hydrogen peroxide	Rs	0.195876	1.8594	38	0.000121382
Stress respsonse	Response to reactive oxygen species	Rs	0.188406	1.78848	78	2.48e-07
Hormonal response	Cellular response to jasmonic acid stimulus	ASV172_Rs	0.0917431	2.19698	20	0.000854953
Hormonal response	Detection of ethylene stimulus	ASV172_Rs	0.5	11.9735	5	2.66e-05
Hormonal response	Detection of hormone stimulus	ASV172_Rs	0.357143	8.55253	5	0.000183464
Hormonal response	Jasmonic acid biosynthetic process	ASV172_Rs	0.184211	4.4113	7	0.000878901
Hormonal response	Jasmonic acid mediated signaling pathway	ASV172_Rs	0.0943396	2.25916	20	0.000602164
Hormonal response	jasmonic acid mediated signaling pathway Regulation of	ASV172_Rs	0.147059	3.52163	10	0.0004956
Hormonal response	Response to jasmonic acid	ASV172_Rs	0.0934959	2.23896	46	3.2e-07
Metabolism	Amino acid catabolic process	ASV172_Rs	0.118182	2.83011	13	0.000677267
Metabolism	Carbohydrate transmembrane transport	ASV172_Rs	0.104895	2.51193	15	0.00096243
Metabolism	Carbohydrate transport	ASV172_Rs	0.108108	2.58887	16	0.000473926
Metabolism	Carboxylic acid catabolic process	ASV172_Rs	0.107438	2.57283	26	1.07e-05
Metabolism	Dicarboxylic acid metabolic process	ASV172_Rs	0.136364	3.26551	18	9.78e-06
Metabolism	Glutamate metabolic process	ASV172_Rs	0.181818	4.35402	8	0.000417309
Metabolism	Glutamine family amino acid catabolic process	ASV172_Rs	0.285714	6.84202	6	0.000165029
Metabolism	Glutathione metabolic process	ASV172_Rs	0.211268	5.05924	15	1.87e-07
Metabolism	Monoacylglycerol catabolic process	ASV172_Rs	0.357143	8.55253	5	0.000183464
Metabolism	Monoacylglycerol metabolic process	ASV172_Rs	0.357143	8.55253	5	0.000183464
Metabolism	Organic acid catabolic process	ASV172_Rs	0.107438	2.57283	26	1.07e-05
Metabolism	Phenylpropanoid biosynthetic process	ASV172_Rs	0.0938776	2.24809	23	0.000261342
Metabolism	Phenylpropanoid metabolic process	ASV172_Rs	0.0957447	2.29281	27	5.68e-05
Metabolism	Protein arginylation	ASV172_Rs	0.4	9.57883	4	0.000518394
Metabolism	Small molecule catabolic process	ASV172_Rs	0.0930931	2.22931	31	2.86e-05
Metabolism	Toxin catabolic process	ASV172_Rs	0.238095	5.70169	10	6.69e-06
Metabolism	Toxin metabolic process	ASV172_Rs	0.152941	3.6625	13	4.92e-05
Stress respsonse	Cellular response to reactive oxygen species	ASV172_Rs	0.124031	2.97018	16	9.65e-05
Stress respsonse	Defense response to insect	ASV172_Rs	0.285714	6.84202	14	7.67e-09
Stress respsonse	Response to insect	ASV172_Rs	0.164384	3.93651	12	4.6e-05
Hormonal response	Cellular response to jasmonic acid stimulus	ASV61_Rs	0.110092	2.30745	24	0.000124571
Hormonal response	Detection of ethylene stimulus	ASV61_Rs	0.5	10.4797	5	5.05e-05
Hormonal response	Detection of hormone stimulus	ASV61_Rs	0.357143	7.48548	5	0.000341631
Hormonal response	Hormone biosynthetic process	ASV61_Rs	0.0868347	1.82	31	0.00101251
Hormonal response	Jasmonic acid biosynthetic process	ASV61_Rs	0.315789	6.61874	12	1.12e-07
Hormonal response	Jasmonic acid mediated signaling pathway	ASV61_Rs	0.113208	2.37276	24	8.05e-05
Hormonal response	jasmonic acid mediated signaling pathway Regulation of	ASV61_Rs	0.191176	4.00694	13	1.68e-05
Hormonal response	Response to ethylene	ASV61_Rs	0.0802469	1.68192	39	0.0011218
Hormonal response	Response to jasmonic acid	ASV61_Rs	0.109756	2.30042	54	1.12e-08
Metabolism	Amino acid catabolic process	ASV61_Rs	0.145455	3.04863	16	6.6e-05
Metabolism	Carbohydrate transmembrane transport	ASV61_Rs	0.111888	2.3451	16	0.00133606
Metabolism	Carbohydrate transport	ASV61_Rs	0.114865	2.40749	17	0.000712766
Metabolism	Carboxylic acid catabolic process	ASV61_Rs	0.123967	2.59827	30	1.74e-06
Metabolism	Dicarboxylic acid metabolic process	ASV61_Rs	0.128788	2.69931	17	0.000184084
Metabolism	Glutathione metabolic process	ASV61_Rs	0.197183	4.13283	14	5.49e-06
Metabolism	Inorganic anion transmembrane transport	ASV61_Rs	0.113475	2.37837	16	0.00115022
Metabolism	Monoacylglycerol catabolic process	ASV61_Rs	0.357143	7.48548	5	0.000341631
Metabolism	Monoacylglycerol metabolic process	ASV61_Rs	0.357143	7.48548	5	0.000341631
Metabolism	Organic acid catabolic process	ASV61_Rs	0.123967	2.59827	30	1.74e-06
Metabolism	Phenylpropanoid biosynthetic process	ASV61_Rs	0.110204	2.30981	27	4.76e-05
Metabolism	Phenylpropanoid metabolic process	ASV61_Rs	0.113475	2.37837	32	5.38e-06
Metabolism	Protein arginylation	ASV61_Rs	0.4	8.38374	4	0.000858506
Metabolism	Small molecule catabolic process	ASV61_Rs	0.108108	2.26588	36	4.37e-06
Metabolism	Toxin catabolic process	ASV61_Rs	0.214286	4.49129	9	0.000132868
Metabolism	Toxin metabolic process	ASV61_Rs	0.141176	2.95897	12	0.000689702
Stress respsonse	Cellular response to reactive oxygen species	ASV61_Rs	0.116279	2.43713	15	0.00126411
Stress respsonse	Defense response to insect	ASV61_Rs	0.244898	5.1329	12	2.34e-06
Stress respsonse	Response to hydrogen peroxide	ASV61_Rs	0.118557	2.48487	23	5.51e-05
Stress respsonse	Response to insect	ASV61_Rs	0.191781	4.0196	14	7.71e-06
Stress respsonse	Response to reactive oxygen species	ASV61_Rs	0.0917874	1.92381	38	9.46e-05

## Sheet: Table S9
Table S9 GO enrichment analysis (Biological Process) of significantly up-regulated DEGs in co-inoculation treatments (antagonistic strains + pathogen) compared to pathogen-only inoculation.
Class	GO	Treatments	RichFactor	FoldEnrichment	ProteinNumber	pvalue
Hormonal response	Auxin export across the plasma membrane	ASV61_Rs	0.465116	3.26494	20	3.90699e-07
Hormonal response	Auxin import into cell	ASV61_Rs	0.727273	5.10518	8	1.85357e-05
Hormonal response	Auxin transport	ASV61_Rs	0.185771	1.30404	47	0.0325307
Hormonal response	Auxin-activated signaling pathway	ASV61_Rs	0.238462	1.67391	62	2.30025e-05
Hormonal response	Hormone transport	ASV61_Rs	0.203883	1.43119	63	0.00187187
Hormonal response	Jasmonic acid biosynthetic process	ASV61_Rs	0.368421	2.58618	14	0.000455706
Hormonal response	Jasmonic acid metabolic process	ASV61_Rs	0.354167	2.48612	17	0.000201712
Hormonal response	Cellular response to auxin stimulus	ASV61_Rs	0.222603	1.56259	65	0.000135397
Hormonal response	Regulation of auxin mediated signaling pathway	ASV61_Rs	0.272727	1.91444	27	0.000511483
Hormonal response	Positive regulation of auxin metabolic process	ASV61_Rs	0.5	3.50981	5	0.00788697
Cell wall response	Cell wall assembly	ASV61_Rs	0.333333	2.33988	8	0.0147565
Cell wall response	Cell wall biogenesis	ASV61_Rs	0.234807	1.64825	85	1.53769e-06
Cell wall response	Cell wall macromolecule biosynthetic process	ASV61_Rs	0.201681	1.41572	24	0.0472856
Cell wall response	Cell wall macromolecule catabolic process	ASV61_Rs	0.225806	1.58508	14	0.0509333
Cell wall response	Cell wall macromolecule metabolic process	ASV61_Rs	0.200803	1.40956	50	0.0069715
Cell wall response	Cell wall modification	ASV61_Rs	0.195122	1.36968	24	0.0653539
Cell wall response	Cell wall organization	ASV61_Rs	0.23913	1.67861	88	4.43663e-07
Cell wall response	Cell wall pectin biosynthetic process	ASV61_Rs	0.378378	2.65607	14	0.000330844
Cell wall response	Cell wall pectin metabolic process	ASV61_Rs	0.411765	2.89043	21	2.38866e-06
Cell wall response	Cell wall polysaccharide biosynthetic process	ASV61_Rs	0.208955	1.46679	28	0.0224761
Cell wall response	Cell wall polysaccharide metabolic process	ASV61_Rs	0.199095	1.39757	44	0.0125314
Cell wall response	Cell wall thickening	ASV61_Rs	0.263158	1.84727	10	0.0362843
Cell wall response	Pectin biosynthetic process	ASV61_Rs	0.346154	2.42987	18	0.000184679
Cell wall response	Pectin metabolic process	ASV61_Rs	0.301205	2.11435	25	0.000153321
Cell wall response	Plant-type cell wall assembly	ASV61_Rs	0.333333	2.33988	8	0.0147565
Cell wall response	Plant-type cell wall biogenesis	ASV61_Rs	0.238908	1.67704	70	6.6224e-06
Cell wall response	Plant-type cell wall organization	ASV61_Rs	0.237931	1.67019	69	8.89672e-06
Cell wall response	Plant-type primary cell wall biogenesis	ASV61_Rs	0.483871	3.39659	15	6.07958e-06
Cell wall response	Plant-type secondary cell wall biogenesis	ASV61_Rs	0.201439	1.41403	28	0.0348096
Stress respsonse	Defense response by callose deposition	ASV61_Rs	0.272727	1.91444	9	0.0370416
Stress respsonse	Defense response by callose deposition in cell wall	ASV61_Rs	0.333333	2.33988	8	0.0147565
Stress respsonse	Defense response by cell wall thickening	ASV61_Rs	0.333333	2.33988	8	0.0147565
Stress respsonse	Defense response to insect	ASV61_Rs	0.22449	1.57583	11	0.0805374
Stress respsonse	Positive regulation of cellular response to oxidative stress	ASV61_Rs	0.4	2.80785	6	0.0131274
Stress respsonse	Positive regulation of MAP kinase activity	ASV61_Rs	0.269231	1.8899	7	0.0663691
Stress respsonse	Positive regulation of MAPK cascade	ASV61_Rs	0.333333	2.33988	13	0.0020929
Stress respsonse	Regulation of MAPK cascade	ASV61_Rs	0.229508	1.61106	14	0.0451264
Stress respsonse	Regulation of response to oxidative stress	ASV61_Rs	0.292683	2.05452	12	0.00981477
Stress respsonse	Regulation of response to reactive oxygen species	ASV61_Rs	0.416667	2.92484	5	0.0193739
Stress respsonse	Cellular detoxification	ASV61_Rs	0.22619	1.58777	57	0.000218592
Stress respsonse	Cellular oxidant detoxification	ASV61_Rs	0.229508	1.61106	56	0.00016579
Stress respsonse	Cellular respiration	ASV61_Rs	0.210526	1.47782	28	0.0204816
Stress respsonse	Cellular response to chemical stress	ASV61_Rs	0.174757	1.22673	54	0.0629891
Stress respsonse	Cellular response to oxidative stress	ASV61_Rs	0.186957	1.31236	43	0.0359238
Stress respsonse	Cellular response to oxygen radical	ASV61_Rs	0.545455	3.82889	12	1.09549e-05
Stress respsonse	Cellular response to reactive oxygen species	ASV61_Rs	0.20155	1.41481	26	0.0405369
Stress respsonse	Cellular response to superoxide	ASV61_Rs	0.545455	3.82889	12	1.09549e-05
Stress respsonse	Cellular response to toxic substance	ASV61_Rs	0.20915	1.46816	64	0.000889991
Hormonal response	Auxin export across the plasma membrane	ASV172_Rs	0.465116	3.26494	20	3.90699e-07
Hormonal response	Auxin import into cell	ASV172_Rs	0.727273	5.10518	8	1.85357e-05
Hormonal response	Auxin transport	ASV172_Rs	0.185771	1.30404	47	0.0325307
Hormonal response	Auxin-activated signaling pathway	ASV172_Rs	0.238462	1.67391	62	2.30025e-05
Hormonal response	Hormone transport	ASV172_Rs	0.203883	1.43119	63	0.00187187
Hormonal response	Jasmonic acid biosynthetic process	ASV172_Rs	0.368421	2.58618	14	0.000455706
Hormonal response	Jasmonic acid metabolic process	ASV172_Rs	0.354167	2.48612	17	0.000201712
Hormonal response	Cellular response to auxin stimulus	ASV172_Rs	0.222603	1.56259	65	0.000135397
Hormonal response	Regulation of auxin mediated signaling pathway	ASV172_Rs	0.272727	1.91444	27	0.000511483
Hormonal response	Positive regulation of auxin metabolic process	ASV172_Rs	0.5	3.50981	5	0.00788697
Cell wall response	Cell wall assembly	ASV172_Rs	0.333333	2.33988	8	0.0147565
Cell wall response	Cell wall biogenesis	ASV172_Rs	0.234807	1.64825	85	1.53769e-06
Cell wall response	Cell wall macromolecule biosynthetic process	ASV172_Rs	0.201681	1.41572	24	0.0472856
Cell wall response	Cell wall macromolecule metabolic process	ASV172_Rs	0.200803	1.40956	50	0.0069715
Cell wall response	Cell wall organization	ASV172_Rs	0.23913	1.67861	88	4.43663e-07
Cell wall response	Cell wall pectin biosynthetic process	ASV172_Rs	0.378378	2.65607	14	0.000330844
Cell wall response	Cell wall pectin metabolic process	ASV172_Rs	0.411765	2.89043	21	2.38866e-06
Cell wall response	Cell wall polysaccharide biosynthetic process	ASV172_Rs	0.208955	1.46679	28	0.0224761
Cell wall response	Cell wall polysaccharide metabolic process	ASV172_Rs	0.199095	1.39757	44	0.0125314
Cell wall response	Cell wall thickening	ASV172_Rs	0.263158	1.84727	10	0.0362843
Cell wall response	Pectin biosynthetic process	ASV172_Rs	0.346154	2.42987	18	0.000184679
Cell wall response	Pectin metabolic process	ASV172_Rs	0.301205	2.11435	25	0.000153321
Cell wall response	Plant-type cell wall assembly	ASV172_Rs	0.333333	2.33988	8	0.0147565
Cell wall response	Plant-type cell wall biogenesis	ASV172_Rs	0.238908	1.67704	70	6.6224e-06
Cell wall response	Plant-type cell wall organization	ASV172_Rs	0.237931	1.67019	69	8.89672e-06
Cell wall response	Plant-type primary cell wall biogenesis	ASV172_Rs	0.483871	3.39659	15	6.07958e-06
Cell wall response	Plant-type secondary cell wall biogenesis	ASV172_Rs	0.201439	1.41403	28	0.0348096
Stress respsonse	Defense response by callose deposition	ASV172_Rs	0.272727	1.91444	9	0.0370416
Stress respsonse	Defense response by callose deposition in cell wall	ASV172_Rs	0.333333	2.33988	8	0.0147565
Stress respsonse	Defense response by cell wall thickening	ASV172_Rs	0.333333	2.33988	8	0.0147565
Stress respsonse	Positive regulation of cellular response to oxidative stress	ASV172_Rs	0.4	2.80785	6	0.0131274
Stress respsonse	Positive regulation of MAPK cascade	ASV172_Rs	0.333333	2.33988	13	0.0020929
Stress respsonse	Regulation of MAPK cascade	ASV172_Rs	0.229508	1.61106	14	0.0451264
Stress respsonse	Regulation of response to oxidative stress	ASV172_Rs	0.292683	2.05452	12	0.00981477
Stress respsonse	Regulation of response to reactive oxygen species	ASV172_Rs	0.416667	2.92484	5	0.0193739
Stress respsonse	Cellular detoxification	ASV172_Rs	0.22619	1.58777	57	0.000218592
Stress respsonse	Cellular oxidant detoxification	ASV172_Rs	0.229508	1.61106	56	0.00016579
Stress respsonse	Cellular respiration	ASV172_Rs	0.210526	1.47782	28	0.0204816
Stress respsonse	Cellular response to oxidative stress	ASV172_Rs	0.186957	1.31236	43	0.0359238
Stress respsonse	Cellular response to oxygen radical	ASV172_Rs	0.545455	3.82889	12	1.09549e-05
Stress respsonse	Cellular response to reactive oxygen species	ASV172_Rs	0.20155	1.41481	26	0.0405369
Stress respsonse	Cellular response to superoxide	ASV172_Rs	0.545455	3.82889	12	1.09549e-05
Stress respsonse	Cellular response to toxic substance	ASV172_Rs	0.20915	1.46816	64	0.000889991
